# Supplementary material for: Canopy plant composition and structure of Cape subtropical dune thicket are predicted by the levels of fire exposure
Source: PeerJ. 2022 Nov 8;10:e14310. doi: 10.7717/peerj.14310 (PMC9651048; doi:10.7717/peerj.14310)
Supplement: Supplemental Information 16 — The species architectural traits, cover abundance and fire exposure categories. [file peerj-10-14310-s016.txt]

Transect No.	Fire exposure category	Species	Guild	Number of stems	Height (m)	Canopy diameter long (m)	Canopy diameter short (m)	Canopy cover oval (m2)	Canopy cover (%)																																				
L1	Low fire exposure	Pterocelastrus tricuspidatus	Lateral spreader	1,00	5,00	4,00	3,00	9,42	3,77																																				
L1	Low fire exposure	Mystroxylon aethiopicum	Lateral spreader	5,00	5,00	6,00	5,00	23,55	9,42																																				
L1	Low fire exposure	Zanthoxylum capense	Vertical grower	3,00	3,00	3,00	1,00	2,36	0,94																																				
L1	Low fire exposure	Sideroxylon inerme	Lateral spreader	1,00	3,00	4,00	2,00	6,28	2,51																																				
L1	Low fire exposure	Scutia myrtina	Lateral spreader	1,00	5,00	4,00	3,00	9,42	3,77																																				
L1	Low fire exposure	Scolopia zeyheri	Vertical grower	1,00	5,00	6,00	3,00	14,13	5,65																																				
L1	Low fire exposure	Chionathus foveolatus	Vertical grower	1,00	5,00	4,00	3,00	9,42	3,77																																				
L1	Low fire exposure	Mystroxylon aethiopicum	Lateral spreader	3,00	5,00	4,00	3,00	9,42	3,77																																				
L1	Low fire exposure	Mystroxylon aethiopicum	Lateral spreader	3,00	5,00	6,00	4,00	18,84	7,54																																				
L1	Low fire exposure	Scolopia zeyheri	Vertical grower	1,00	5,00	3,00	2,00	4,71	1,88																																				
L1	Low fire exposure	Zanthoxylum capense	Vertical grower	2,00	4,00	2,00	1,00	1,57	0,63																																				
L1	Low fire exposure	Mystroxylon aethiopicum	Lateral spreader	1,00	4,00	3,00	2,00	4,71	1,88																																				
L1	Low fire exposure	Sideroxylon inerme	Lateral spreader	3,00	5,00	6,00	4,00	18,84	7,54																																				
L1	Low fire exposure	Mystroxylon aethiopicum	Lateral spreader	1,00	5,00	3,00	2,00	4,71	1,88																																				
L1	Low fire exposure	Mystroxylon aethiopicum	Lateral spreader	1,00	4,00	3,00	3,00	7,07	2,83																																				
L1	Low fire exposure	Scolopia zeyheri	Vertical grower	2,00	5,00	4,00	3,00	9,42	3,77																																				
L1	Low fire exposure	Scolopia zeyheri	Vertical grower	1,00	4,00	2,00	1,00	1,57	0,63																																				
L1	Low fire exposure	Mystroxylon aethiopicum	Lateral spreader	4,00	4,00	5,00	4,00	15,70	6,28																																				
L1	Low fire exposure	Mystroxylon aethiopicum	Lateral spreader	3,00	4,00	6,00	4,00	18,84	7,54																																				
L1	Low fire exposure	Canthium spinosum	Lateral spreader	5,00	6,00	7,00	6,00	32,97	13,19																																				
L1	Low fire exposure	Scolopia zeyheri	Vertical grower	3,00	4,00	6,00	5,00	23,55	9,42																																				
L1	Low fire exposure	Scolopia zeyheri	Vertical grower	1,00	4,00	4,00	3,00	9,42	3,77																																				
L1	Low fire exposure	Scolopia zeyheri	Vertical grower	1,00	4,00	2,00	1,00	1,57	0,63																																				
L1	Low fire exposure	Mystroxylon aethiopicum	Lateral spreader	2,00	4,00	4,00	3,00	9,42	3,77																																				
L1	Low fire exposure	Mystroxylon aethiopicum	Lateral spreader	1,00	6,00	5,00	4,00	15,70	6,28																																				
L1	Low fire exposure	Mystroxylon aethiopicum	Lateral spreader	1,00	3,00	4,00	3,00	9,42	3,77																																				
L1	Low fire exposure	Mystroxylon aethiopicum	Lateral spreader	1,00	5,00	6,00	5,00	23,55	9,42																																				
L1	Low fire exposure	Scolopia zeyheri	Vertical grower	1,00	5,00	3,00	2,00	4,71	1,88																																				
L1	Low fire exposure	Canthium spinosum	Lateral spreader	1,00	4,00	2,00	1,00	1,57	0,63																																				
L1	Low fire exposure	Dovyalis rhamnoides	Vertical grower	1,00	5,00	4,00	3,00	9,42	3,77																																				
L1	Low fire exposure	Scolopia zeyheri	Vertical grower	2,00	4,00	4,00	3,00	9,42	3,77																																				
L1	Low fire exposure	Scolopia zeyheri	Vertical grower	1,00	4,00	3,00	2,00	4,71	1,88																																				
L1	Low fire exposure	Scutia myrtina	Lateral spreader	1,00	4,00	2,00	1,00	1,57	0,63																																				
L1	Low fire exposure	Canthium spinosum	Lateral spreader	3,00	4,00	5,00	4,00	15,70	6,28																																				
L1	Low fire exposure	Dovyalis rhamnoides	Vertical grower	1,00	3,00	2,00	1,00	1,57	0,63																																				
L1	Low fire exposure	Mystroxylon aethiopicum	Lateral spreader	7,00	5,00	6,00	5,00	23,55	9,42																																				
L1	Low fire exposure	Dovyalis rhamnoides	Vertical grower	1,00	4,00	4,00	3,00	9,42	3,77																																				
L1	Low fire exposure	Dovyalis rhamnoides	Vertical grower	1,00	2,00	1,00	1,00	0,79	0,31																																				
L1	Low fire exposure	Dovyalis rhamnoides	Vertical grower	1,00	4,00	4,00	3,00	9,42	3,77																																				
L1	Low fire exposure	Dovyalis rhamnoides	Vertical grower	1,00	4,00	4,00	3,00	9,42	3,77																																				
L1	Low fire exposure	Dovyalis rhamnoides	Vertical grower	1,00	4,00	3,00	2,00	4,71	1,88																																				
L1	Low fire exposure	Scutia myrtina	Lateral spreader	1,00	4,00	7,00	6,00	32,97	13,19																																				
L1	Low fire exposure	Dovyalis rhamnoides	Vertical grower	1,00	6,00	2,00	1,00	1,57	0,63																																				
L1	Low fire exposure	Dovyalis rhamnoides	Vertical grower	4,00	6,00	4,00	3,00	9,42	3,77																																				
L1	Low fire exposure	Dovyalis rhamnoides	Vertical grower	1,00	6,00	2,00	11,00	17,27	6,91																																				
L1	Low fire exposure	Zanthoxylum capense	Vertical grower	1,00	6,00	4,00	3,00	9,42	3,77																																				
L1	Low fire exposure	Mystroxylon aethiopicum	Lateral spreader	1,00	5,00	4,00	3,00	9,42	3,77																																				
L1	Low fire exposure	Mystroxylon aethiopicum	Lateral spreader	1,00	3,00	3,00	2,00	4,71	1,88																																				
L1	Low fire exposure	Dovyalis rhamnoides	Vertical grower	1,00	3,00	2,00	1,00	1,57	0,63																																				
L1	Low fire exposure	Dovyalis rhamnoides	Vertical grower	1,00	3,00	4,00	3,00	9,42	3,77																																				
L1	Low fire exposure	Dovyalis rhamnoides	Vertical grower	3,00	4,00	4,00	3,00	9,42	3,77																																				
L1	Low fire exposure	Mystroxylon aethiopicum	Lateral spreader	1,00	4,00	2,00	1,00	1,57	0,63																																				
L1	Low fire exposure	Mystroxylon aethiopicum	Lateral spreader	1,00	3,00	3,00	2,00	4,71	1,88																																				
L1	Low fire exposure	Mystroxylon aethiopicum	Lateral spreader	1,00	3,00	2,00	1,00	1,57	0,63																																				
L1	Low fire exposure	Mystroxylon aethiopicum	Lateral spreader	1,00	3,00	2,00	1,00	1,57	0,63																																				
L1	Low fire exposure	Mystroxylon aethiopicum	Lateral spreader	1,00	3,00	4,00	3,00	9,42	3,77																																				
L1	Low fire exposure	Dovyalis rhamnoides	Vertical grower	5,00	4,00	5,00	4,00	15,70	6,28																																				
L1	Low fire exposure	Mystroxylon aethiopicum	Lateral spreader	1,00	5,00	2,00	1,00	1,57	0,63																																				
L1	Low fire exposure	Dovyalis rotundifolia	Vertical grower	1,00	4,00	2,00	1,00	1,57	0,63																																				
L1	Low fire exposure	Dovyalis rhamnoides	Vertical grower	1,00	5,00	4,00	3,00	9,42	3,77																																				
L1	Low fire exposure	Mystroxylon aethiopicum	Lateral spreader	1,00	5,00	3,00	2,00	4,71	1,88																																				
L1	Low fire exposure	Mystroxylon aethiopicum	Lateral spreader	1,00	4,00	5,00	4,00	15,70	6,28																																				
L1	Low fire exposure	Scolopia zeyheri	Vertical grower	1,00	4,00	4,00	3,00	9,42	3,77																																				
L1	Low fire exposure	Dovyalis rhamnoides	Vertical grower	1,00	4,00	3,00	2,00	4,71	1,88																																				
L1	Low fire exposure	Mystroxylon aethiopicum	Lateral spreader	5,00	5,00	7,00	6,00	32,97	13,19																																				
L1	Low fire exposure	Dovyalis rotundifolia	Vertical grower	1,00	5,00	3,00	2,00	4,71	1,88																																				
L1	Low fire exposure	Mystroxylon aethiopicum	Lateral spreader	1,00	5,00	2,00	1,00	1,57	0,63																																				
L1	Low fire exposure	Scolopia zeyheri	Vertical grower	6,00	4,00	4,00	3,00	9,42	3,77																																				
L1	Low fire exposure	Mystroxylon aethiopicum	Lateral spreader	1,00	2,00	2,00	1,00	1,57	0,63																																				
L1	Low fire exposure	Mystroxylon aethiopicum	Lateral spreader	1,00	2,00	2,00	1,00	1,57	0,63																																				
L1	Low fire exposure	Mystroxylon aethiopicum	Lateral spreader	3,00	4,00	2,00	1,00	1,57	0,63																																				
L1	Low fire exposure	Dovyalis rhamnoides	Vertical grower	2,00	4,00	3,00	2,00	4,71	1,88																																				
L1	Low fire exposure	Dovyalis rhamnoides	Vertical grower	2,00	4,00	3,00	2,00	4,71	1,88																																		11,52941176	0,111764706	
L1	Low fire exposure	Mystroxylon aethiopicum	Lateral spreader	4,00	4,00	4,00	3,00	9,42	3,77																																				
L1	Low fire exposure	Dovyalis rhamnoides	Vertical grower	1,00	4,00	3,00	2,00	4,71	1,88																																				
L1	Low fire exposure	Dovyalis rhamnoides	Vertical grower	1,00	3,00	2,00	1,00	1,57	0,63																																				
L1	Low fire exposure	Dovyalis rhamnoides	Vertical grower	1,00	5,00	4,00	3,00	9,42	3,77																																				
L1	Low fire exposure	Mystroxylon aethiopicum	Lateral spreader	1,00	3,00	1,00	0,50	0,39	0,16																																				
L1	Low fire exposure	Mystroxylon aethiopicum	Lateral spreader	1,00	3,00	2,00	1,00	1,57	0,63																																				
L1	Low fire exposure	Mystroxylon aethiopicum	Lateral spreader	6,00	4,00	5,00	4,00	15,70	6,28																																				
L1	Low fire exposure	Dovyalis rhamnoides	Vertical grower	1,00	3,00	2,00	1,00	1,57	0,63																																				
L1	Low fire exposure	Dovyalis rotundifolia	Vertical grower	1,00	4,00	3,00	2,00	4,71	1,88																																				
L2	Low fire exposure	Mystroxylon aethiopicum	Lateral spreader	3,00	5,00	4,00	3,00	9,42	3,77																																				
L2	Low fire exposure	Mystroxylon aethiopicum	Lateral spreader	2,00	3,00	2,00	1,00	1,57	0,63																																				
L2	Low fire exposure	Mystroxylon aethiopicum	Lateral spreader	1,00	3,50	2,00	1,00	1,57	0,63																																				
L2	Low fire exposure	Sideroxylon inerme	Lateral spreader	3,00	7,00	8,00	6,00	37,68	15,07																																				
L2	Low fire exposure	Pterocelastrus tricuspidatus	Lateral spreader	7,00	6,00	6,00	5,00	23,55	9,42																																				
L2	Low fire exposure	Mystroxylon aethiopicum	Lateral spreader	1,00	4,00	3,00	2,00	4,71	1,88																																		0,341176471	1,329411765	0,435294118
L2	Low fire exposure	Mystroxylon aethiopicum	Lateral spreader	2,00	3,00	3,00	2,00	4,71	1,88																																				\
L2	Low fire exposure	Mystroxylon aethiopicum	Lateral spreader	2,00	4,00	3,00	2,00	4,71	1,88																																				
L2	Low fire exposure	Mystroxylon aethiopicum	Lateral spreader	1,00	4,00	3,00	2,00	4,71	1,88																																				
L2	Low fire exposure	Pterocelastrus tricuspidatus	Lateral spreader	1,00	5,00	3,00	2,00	4,71	1,88																																				
L2	Low fire exposure	Pterocelastrus tricuspidatus	Lateral spreader	2,00	5,00	4,00	2,00	6,28	2,51																																				
L2	Low fire exposure	Mystroxylon aethiopicum	Lateral spreader	2,00	3,00	3,00	2,00	4,71	1,88																																				
L2	Low fire exposure	Dovyalis rhamnoides	Vertical grower	1,00	3,00	2,00	1,00	1,57	0,63																																				
L2	Low fire exposure	Pterocelastrus tricuspidatus	Lateral spreader	6,00	6,00	8,00	6,00	37,68	15,07																																				
L2	Low fire exposure	Mystroxylon aethiopicum	Lateral spreader	2,00	4,00	3,00	2,00	4,71	1,88																																				
L2	Low fire exposure	Sideroxylon inerme	Lateral spreader	2,00	3,00	3,00	2,00	4,71	1,88																																				
L2	Low fire exposure	Canthium spinosum	Lateral spreader	2,00	4,00	3,00	2,00	4,71	1,88																																				
L2	Low fire exposure	Dovyalis rotundifolia	Vertical grower	1,00	4,00	2,00	11,00	17,27	6,91																																				
L2	Low fire exposure	Mystroxylon aethiopicum	Lateral spreader	1,00	4,00	3,00	2,00	4,71	1,88																																				
L2	Low fire exposure	Scutia myrtina	Lateral spreader	1,00	3,00	3,00	1,00	2,36	0,94																																		2,664705882	0,782352941	4,682352941
L2	Low fire exposure	Mystroxylon aethiopicum	Lateral spreader	1,00	3,00	1,00	1,00	0,79	0,31																																				
L2	Low fire exposure	Mystroxylon aethiopicum	Lateral spreader	1,00	3,00	2,00	1,00	1,57	0,63																																				
L2	Low fire exposure	Mystroxylon aethiopicum	Lateral spreader	1,00	4,00	2,00	1,00	1,57	0,63																																				
L2	Low fire exposure	Canthium spinosum	Lateral spreader	8,00	6,00	6,00	5,00	23,55	9,42																																				
L2	Low fire exposure	Pterocelastrus tricuspidatus	Lateral spreader	4,00	6,00	5,00	4,00	15,70	6,28																																				
L2	Low fire exposure	Pterocelastrus tricuspidatus	Lateral spreader	2,00	5,00	4,00	2,00	6,28	2,51																																				
L2	Low fire exposure	Mystroxylon aethiopicum	Lateral spreader	2,00	3,00	3,00	1,00	2,36	0,94																																				
L2	Low fire exposure	Pterocelastrus tricuspidatus	Lateral spreader	3,00	5,00	3,00	2,00	4,71	1,88																																				
L2	Low fire exposure	Pterocelastrus tricuspidatus	Lateral spreader	1,00	5,00	2,00	1,00	1,57	0,63																																				
L2	Low fire exposure	Canthium spinosum	Lateral spreader	3,00	6,00	8,00	5,00	31,40	12,56																																				
L2	Low fire exposure	Canthium spinosum	Lateral spreader	6,00	6,00	7,00	5,00	27,48	10,99																																				
L2	Low fire exposure	Dovyalis rhamnoides	Vertical grower	1,00	6,00	5,00	4,00	15,70	6,28																																				
L2	Low fire exposure	Scolopia zeyheri	Vertical grower	4,00	4,00	3,00	1,00	2,36	0,94																																				
L2	Low fire exposure	Mystroxylon aethiopicum	Lateral spreader	3,00	4,00	4,00	2,00	6,28	2,51																																				
L2	Low fire exposure	Canthium spinosum	Lateral spreader	1,00	6,00	6,00	4,00	18,84	7,54																																				
L2	Low fire exposure	Sideroxylon inerme	Lateral spreader	2,00	6,00	6,00	4,00	18,84	7,54																																				
L2	Low fire exposure	Canthium spinosum	Lateral spreader	1,00	5,00	5,00	3,00	11,78	4,71																																				
L2	Low fire exposure	Dovyalis rotundifolia	Vertical grower	1,00	6,00	4,00	2,00	6,28	2,51																																				
L2	Low fire exposure	Mystroxylon aethiopicum	Lateral spreader	2,00	2,50	3,00	1,00	2,36	0,94																																				
L2	Low fire exposure	Mystroxylon aethiopicum	Lateral spreader	1,00	2,50	2,00	1,00	1,57	0,63																																				
L2	Low fire exposure	Canthium spinosum	Lateral spreader	2,00	5,00	4,00	2,00	6,28	2,51																																				
L2	Low fire exposure	Canthium spinosum	Lateral spreader	3,00	5,00	5,00	3,00	11,78	4,71																																				
L2	Low fire exposure	Scolopia zeyheri	Vertical grower	1,00	4,00	2,00	1,00	1,57	0,63																																				
L2	Low fire exposure	Dovyalis rhamnoides	Vertical grower	1,00	6,00	3,00	2,00	4,71	1,88																																				
L2	Low fire exposure	Psydrax obovata	Vertical grower	2,00	6,00	6,00	4,00	18,84	7,54																																				
L2	Low fire exposure	Canthium spinosum	Lateral spreader	1,00	5,00	4,00	2,00	6,28	2,51																																		0,3	0,1	
L2	Low fire exposure	Dovyalis rhamnoides	Vertical grower	1,00	6,00	3,00	1,00	2,36	0,94																																				
L2	Low fire exposure	Canthium spinosum	Lateral spreader	1,00	3,00	2,00	1,00	1,57	0,63																																				
L2	Low fire exposure	Sideroxylon inerme	Lateral spreader	1,00	4,00	2,00	1,00	1,57	0,63																																				
L2	Low fire exposure	Scolopia zeyheri	Vertical grower	1,00	6,00	2,00	1,00	1,57	0,63																																				
L2	Low fire exposure	Dovyalis rotundifolia	Vertical grower	1,00	3,00	2,00	1,00	1,57	0,63																																				
L2	Low fire exposure	Sideroxylon inerme	Lateral spreader	1,00	4,00	2,00	1,00	1,57	0,63																																				
L2	Low fire exposure	Psydrax obovata	Vertical grower	1,00	6,00	5,00	4,00	15,70	6,28																																				
L2	Low fire exposure	Dovyalis rhamnoides	Vertical grower	1,00	6,00	2,00	1,00	1,57	0,63																																		0,123529412		
L2	Low fire exposure	Scolopia zeyheri	Vertical grower	1,00	3,00	1,00	1,00	0,79	0,31																																				
L2	Low fire exposure	Dovyalis rhamnoides	Vertical grower	2,00	6,00	3,00	2,00	4,71	1,88																																		10,71176471		
L2	Low fire exposure	Dovyalis rhamnoides	Vertical grower	3,00	6,00	2,00	1,00	1,57	0,63																																				
L2	Low fire exposure	Sideroxylon inerme	Lateral spreader	1,00	6,00	5,00	3,00	11,78	4,71																																				
L2	Low fire exposure	Mystroxylon aethiopicum	Lateral spreader	2,00	3,00	2,00	1,00	1,57	0,63																																				
L2	Low fire exposure	Pterocelastrus tricuspidatus	Lateral spreader	2,00	6,00	3,00	2,00	4,71	1,88																																				
L2	Low fire exposure	Dovyalis rotundifolia	Vertical grower	1,00	2,50	1,00	1,00	0,79	0,31																																				
L2	Low fire exposure	Cassine peragua	Vertical grower	1,00	2,00	2,00	1,00	1,57	0,63																																				
L2	Low fire exposure	Cassine peragua	Vertical grower	2,00	3,00	2,00	1,00	1,57	0,63																																				
L3	Low fire exposure	Mystroxylon aethiopicum	Lateral spreader	2,00	5,00	5,00	4,00	15,70	6,28																																				
L3	Low fire exposure	Dovyalis rhamnoides	Vertical grower	1,00	5,00	3,00	2,00	4,71	1,88																																				
L3	Low fire exposure	Dovyalis rotundifolia	Vertical grower	1,00	4,00	2,00	1,00	1,57	0,63																																				
L3	Low fire exposure	Dovyalis rhamnoides	Vertical grower	1,00	5,00	3,00	2,00	4,71	1,88																																				
L3	Low fire exposure	Clausena anisata	Vertical grower	1,00	3,00	2,00	1,00	1,57	0,63																																				
L3	Low fire exposure	Canthium spinosum	Lateral spreader	16,00	5,00	3,00	2,00	4,71	1,88																																		0,023529412	33,42941176	2,877058824
L3	Low fire exposure	Pterocelastrus tricuspidatus	Lateral spreader	1,00	5,00	2,00	1,00	1,57	0,63																																				
L3	Low fire exposure	Dovyalis rotundifolia	Vertical grower	1,00	3,50	1,00	0,50	0,39	0,16																																				
L3	Low fire exposure	Dovyalis rhamnoides	Vertical grower	1,00	5,00	4,00	3,00	9,42	3,77																																				
L3	Low fire exposure	Dovyalis rhamnoides	Vertical grower	1,00	4,00	1,00	1,00	0,79	0,31																																				
L3	Low fire exposure	Sideroxylon inerme	Lateral spreader	1,00	4,00	6,00	3,00	14,13	5,65																																				
L3	Low fire exposure	Canthium spinosum	Lateral spreader	8,00	5,00	4,00	3,00	9,42	3,77																																				
L3	Low fire exposure	Mystroxylon aethiopicum	Lateral spreader	2,00	3,00	4,00	3,00	9,42	3,77																																				
L3	Low fire exposure	Dovyalis rhamnoides	Vertical grower	1,00	5,00	4,00	3,00	9,42	3,77																																				
L3	Low fire exposure	Mystroxylon aethiopicum	Lateral spreader	5,00	4,00	4,00	3,00	9,42	3,77																																				
L3	Low fire exposure	Dovyalis rotundifolia	Vertical grower	1,00	4,00	2,00	1,00	1,57	0,63																																				
L3	Low fire exposure	Scolopia zeyheri	Vertical grower	1,00	4,00	2,00	1,00	1,57	0,63																																				
L3	Low fire exposure	Dovyalis rotundifolia	Vertical grower	1,00	2,00	2,00	1,00	1,57	0,63																																				
L3	Low fire exposure	Dovyalis rhamnoides	Vertical grower	1,00	4,00	3,00	2,00	4,71	1,88																																				
L3	Low fire exposure	Mystroxylon aethiopicum	Lateral spreader	2,00	2,50	2,00	1,00	1,57	0,63																																				
L3	Low fire exposure	Mystroxylon aethiopicum	Lateral spreader	2,00	4,00	3,00	2,00	4,71	1,88																																				
L3	Low fire exposure	Pterocelastrus tricuspidatus	Lateral spreader	2,00	5,00	4,00	3,00	9,42	3,77																																				
L3	Low fire exposure	Psydrax obovata	Vertical grower	1,00	7,00	7,00	6,00	32,97	13,19																																				
L3	Low fire exposure	Canthium spinosum	Lateral spreader	1,00	6,00	3,00	2,00	4,71	1,88																																				
L3	Low fire exposure	Dovyalis rotundifolia	Vertical grower	1,00	4,00	1,00	0,50	0,39	0,16																																				
L3	Low fire exposure	Scolopia zeyheri	Vertical grower	1,00	6,00	4,00	3,00	9,42	3,77																																				
L3	Low fire exposure	Sideroxylon inerme	Lateral spreader	1,00	5,00	3,00	1,00	2,36	0,94																																				
L3	Low fire exposure	Mystroxylon aethiopicum	Lateral spreader	10,00	5,00	7,00	4,00	21,98	8,79																																				
L3	Low fire exposure	Mystroxylon aethiopicum	Lateral spreader	1,00	5,00	4,00	3,00	9,42	3,77																																				
L3	Low fire exposure	Sideroxylon inerme	Lateral spreader	1,00	5,00	5,00	4,00	15,70	6,28																																				
L3	Low fire exposure	Mystroxylon aethiopicum	Lateral spreader	1,00	4,00	3,00	2,00	4,71	1,88																																				
L3	Low fire exposure	Mystroxylon aethiopicum	Lateral spreader	2,00	5,00	7,00	4,00	21,98	8,79																																				
L3	Low fire exposure	Dovyalis rhamnoides	Vertical grower	1,00	5,00	3,00	2,00	4,71	1,88																																				
L3	Low fire exposure	Dovyalis rhamnoides	Vertical grower	1,00	5,00	2,00	1,00	1,57	0,63																																				
L3	Low fire exposure	Mystroxylon aethiopicum	Lateral spreader	7,00	5,00	5,00	4,00	15,70	6,28																																		28,69411765	0,523529412	0,004617647
L3	Low fire exposure	Canthium spinosum	Lateral spreader	1,00	4,50	2,50	2,00	3,93	1,57																																				
L3	Low fire exposure	Sideroxylon inerme	Lateral spreader	1,00	5,00	3,00	2,00	4,71	1,88																																				
L3	Low fire exposure	Mystroxylon aethiopicum	Lateral spreader	4,00	4,00	5,00	4,00	15,70	6,28																																				
L3	Low fire exposure	Mystroxylon aethiopicum	Lateral spreader	2,00	2,50	3,00	2,00	4,71	1,88																																				
L3	Low fire exposure	Pterocelastrus tricuspidatus	Lateral spreader	4,00	5,00	3,00	2,00	4,71	1,88																																				
L3	Low fire exposure	Psydrax obovata	Vertical grower	2,00	5,00	7,00	4,00	21,98	8,79																																				
L3	Low fire exposure	Zanthoxylum capense	Vertical grower	1,00	5,00	4,00	3,00	9,42	3,77																																				
L3	Low fire exposure	Cassine peragua	Vertical grower	1,00	3,50	2,00	1,00	1,57	0,63																																				
L3	Low fire exposure	Pterocelastrus tricuspidatus	Lateral spreader	1,00	4,00	2,00	1,00	1,57	0,63																																				
L3	Low fire exposure	Pterocelastrus tricuspidatus	Lateral spreader	2,00	5,00	4,00	5,00	15,70	6,28																																				
L3	Low fire exposure	Mystroxylon aethiopicum	Lateral spreader	1,00	2,50	3,00	3,00	7,07	2,83																																				
L3	Low fire exposure	Scutia myrtina	Lateral spreader	2,00	4,00	3,00	1,00	2,36	0,94																																				
L3	Low fire exposure	Cassine peragua	Vertical grower	1,00	3,00	1,00	1,50	1,18	0,47																																				
L3	Low fire exposure	Scutia myrtina	Lateral spreader	2,00	2,00	3,00	0,50	1,18	0,47																																				
L3	Low fire exposure	Psydrax obovata	Vertical grower	1,00	4,00	4,00	3,00	9,42	3,77																																				
L3	Low fire exposure	Scutia myrtina	Lateral spreader	1,00	4,50	5,00	3,00	11,78	4,71																																		3,105882353	0,970588235	
L3	Low fire exposure	Psydrax obovata	Vertical grower	1,00	5,00	4,00	3,00	9,42	3,77																																				
L3	Low fire exposure	Sideroxylon inerme	Lateral spreader	1,00	6,00	6,00	5,00	23,55	9,42																																				
L4	Low fire exposure	Sideroxylon inerme	Lateral spreader	3,00	4,00	4,00	3,00	9,42	3,77																																				
L4	Low fire exposure	Mystroxylon aethiopicum	Lateral spreader	2,00	4,00	4,00	3,00	9,42	3,77																																				
L4	Low fire exposure	Mystroxylon aethiopicum	Lateral spreader	1,00	4,00	3,00	2,00	4,71	1,88																																				
L4	Low fire exposure	Schotia afra	Vertical grower	1,00	4,00	3,00	2,00	4,71	1,88																																				
L4	Low fire exposure	Schotia afra	Vertical grower	1,00	4,00	3,00	2,00	4,71	1,88																																				
L4	Low fire exposure	Psydrax obovata	Vertical grower	1,00	4,00	3,00	1,00	2,36	0,94																																				
L4	Low fire exposure	Mystroxylon aethiopicum	Lateral spreader	1,00	4,00	3,00	2,00	4,71	1,88																																		6,335294118	0,776470588	
L4	Low fire exposure	Sideroxylon inerme	Lateral spreader	1,00	4,00	4,00	3,00	9,42	3,77																																				
L4	Low fire exposure	Mystroxylon aethiopicum	Lateral spreader	2,00	4,00	3,00	2,00	4,71	1,88																																				
L4	Low fire exposure	Mystroxylon aethiopicum	Lateral spreader	1,00	4,00	2,00	1,00	1,57	0,63																																				
L4	Low fire exposure	Mystroxylon aethiopicum	Lateral spreader	4,00	5,00	5,00	4,00	15,70	6,28																																				
L4	Low fire exposure	Mystroxylon aethiopicum	Lateral spreader	4,00	4,00	4,00	3,00	9,42	3,77																																				
L4	Low fire exposure	Mystroxylon aethiopicum	Lateral spreader	2,00	4,00	4,00	3,00	9,42	3,77																																				
L4	Low fire exposure	Pterocelastrus tricuspidatus	Lateral spreader	2,00	4,00	3,00	2,00	4,71	1,88																																				
L4	Low fire exposure	Sideroxylon inerme	Lateral spreader	1,00	4,00	1,00	1,00	0,79	0,31																																				
L4	Low fire exposure	Mystroxylon aethiopicum	Lateral spreader	3,00	4,00	5,00	4,00	15,70	6,28																																				
L4	Low fire exposure	Sideroxylon inerme	Lateral spreader	3,00	3,50	3,00	2,00	4,71	1,88																																		#REF!	#REF!	#REF!
L4	Low fire exposure	Pterocelastrus tricuspidatus	Lateral spreader	5,00	4,50	4,00	3,00	9,42	3,77																																				
L4	Low fire exposure	Mystroxylon aethiopicum	Lateral spreader	6,00	4,50	5,00	4,00	15,70	6,28																																				
L4	Low fire exposure	Sideroxylon inerme	Lateral spreader	1,00	5,00	4,00	3,00	9,42	3,77																																				
L4	Low fire exposure	Pterocelastrus tricuspidatus	Lateral spreader	2,00	5,00	4,00	2,00	6,28	2,51																																				
L4	Low fire exposure	Pterocelastrus tricuspidatus	Lateral spreader	3,00	5,00	3,00	2,00	4,71	1,88																																				
L4	Low fire exposure	Sideroxylon inerme	Lateral spreader	2,00	5,00	5,00	3,00	11,78	4,71																																				
L4	Low fire exposure	Mystroxylon aethiopicum	Lateral spreader	3,00	5,00	5,00	4,00	15,70	6,28																																				
L4	Low fire exposure	Euclea racemosa	Vertical grower	2,00	5,00	7,00	4,00	21,98	8,79																																				
L4	Low fire exposure	Cassine peragua	Vertical grower	1,00	4,00	1,00	0,50	0,39	0,16																																				
L4	Low fire exposure	Mystroxylon aethiopicum	Lateral spreader	2,00	4,00	3,00	1,00	2,36	0,94																																				
L4	Low fire exposure	Pterocelastrus tricuspidatus	Lateral spreader	1,00	4,00	4,00	2,00	6,28	2,51																																				
L4	Low fire exposure	Mystroxylon aethiopicum	Lateral spreader	2,00	3,00	3,00	2,00	4,71	1,88																																				
L4	Low fire exposure	Mystroxylon aethiopicum	Lateral spreader	2,00	4,00	2,00	1,00	1,57	0,63																																				
L4	Low fire exposure	Mystroxylon aethiopicum	Lateral spreader	1,00	3,00	3,00	2,00	4,71	1,88																																				
L4	Low fire exposure	Mystroxylon aethiopicum	Lateral spreader	1,00	4,00	2,00	1,00	1,57	0,63																																				
L4	Low fire exposure	Pterocelastrus tricuspidatus	Lateral spreader	2,00	4,00	3,00	2,00	4,71	1,88																																				
L4	Low fire exposure	Clausena anisata	Vertical grower	1,00	4,00	1,00	0,50	0,39	0,16																																				
L4	Low fire exposure	Mystroxylon aethiopicum	Lateral spreader	1,00	2,50	2,00	1,00	1,57	0,63																																				
L4	Low fire exposure	Pterocelastrus tricuspidatus	Lateral spreader	3,00	3,50	3,00	2,00	4,71	1,88																																				
L4	Low fire exposure	Sideroxylon inerme	Lateral spreader	1,00	4,00	3,00	2,00	4,71	1,88																																				
L4	Low fire exposure	Mystroxylon aethiopicum	Lateral spreader	5,00	4,00	4,00	3,00	9,42	3,77																																				
L4	Low fire exposure	Mystroxylon aethiopicum	Lateral spreader	3,00	5,00	5,00	4,00	15,70	6,28																																				
L4	Low fire exposure	Mystroxylon aethiopicum	Lateral spreader	1,00	4,00	2,00	1,00	1,57	0,63																																				
L4	Low fire exposure	Clausena anisata 	Vertical grower	1,00	4,00	4,00	3,00	9,42	3,77																																				
L4	Low fire exposure	Pterocelastrus tricuspidatus	Lateral spreader	2,00	4,00	2,00	1,00	1,57	0,63																																				
L4	Low fire exposure	Mystroxylon aethiopicum	Lateral spreader	1,00	3,00	2,00	1,00	1,57	0,63																																				
L4	Low fire exposure	Mystroxylon aethiopicum	Lateral spreader	4,00	4,00	5,00	4,00	15,70	6,28																																				
L4	Low fire exposure	Sideroxylon inerme	Lateral spreader	1,00	4,00	2,00	1,00	1,57	0,63																																				
L4	Low fire exposure	Pterocelastrus tricuspidatus	Lateral spreader	4,00	5,00	5,00	4,00	15,70	6,28																																				
L4	Low fire exposure	Pterocelastrus tricuspidatus	Lateral spreader	1,00	3,00	3,00	2,00	4,71	1,88																																				
L4	Low fire exposure	Pterocelastrus tricuspidatus	Lateral spreader	7,00	5,00	3,00	2,00	4,71	1,88																																				
L4	Low fire exposure	Pterocelastrus tricuspidatus	Lateral spreader	4,00	4,00	3,00	2,00	4,71	1,88																																		#REF!		
L4	Low fire exposure	Mystroxylon aethiopicum	Lateral spreader	2,00	5,00	5,00	3,00	11,78	4,71																																				
L4	Low fire exposure	Sideroxylon inerme	Lateral spreader	2,00	5,00	4,00	3,00	9,42	3,77																																				
L4	Low fire exposure	Mystroxylon aethiopicum	Lateral spreader	1,00	5,00	3,00	2,00	4,71	1,88																																		#REF!		
L4	Low fire exposure	Mystroxylon aethiopicum	Lateral spreader	4,00	5,00	5,00	4,00	15,70	6,28																																				
L4	Low fire exposure	Mystroxylon aethiopicum	Lateral spreader	2,00	5,00	4,00	3,00	9,42	3,77																																				
L4	Low fire exposure	Pterocelastrus tricuspidatus	Lateral spreader	1,00	4,00	3,00	2,00	4,71	1,88																																				
L4	Low fire exposure	Clausena anisata	Vertical grower	1,00	4,00	1,00	0,50	0,39	0,16																																				
L5	Low fire exposure	Dovyalis rhamnoides	Vertical grower	1,00	6,00	4,00	3,00	9,42	3,77																																				
L5	Low fire exposure	Dovyalis rhamnoides	Vertical grower	1,00	5,00	4,00	2,00	6,28	2,51																																				
L5	Low fire exposure	Zanthoxylum capense	Vertical grower	1,00	6,00	4,00	2,00	6,28	2,51																																				
L5	Low fire exposure	Sideroxylon inerme	Lateral spreader	1,00	4,00	2,00	1,00	1,57	0,63																																				
L5	Low fire exposure	Pterocelastrus tricuspidatus	Lateral spreader	12,00	6,00	8,00	4,00	25,12	10,05																																				
L5	Low fire exposure	Dovyalis rotundifolia	Vertical grower	2,00	4,00	2,00	1,00	1,57	0,63																																				
L5	Low fire exposure	Sideroxylon inerme	Lateral spreader	2,00	5,00	5,00	4,00	15,70	6,28																																				
L5	Low fire exposure	Pterocelastrus tricuspidatus	Lateral spreader	7,00	6,00	6,00	3,00	14,13	5,65																																		#REF!		
L5	Low fire exposure	Dovyalis rhamnoides	Vertical grower	1,00	5,00	1,00	0,50	0,39	0,16																																				
L5	Low fire exposure	Pterocelastrus tricuspidatus	Lateral spreader	6,00	6,00	6,00	4,00	18,84	7,54																																				
L5	Low fire exposure	Pterocelastrus tricuspidatus	Lateral spreader	1,00	5,00	3,00	2,00	4,71	1,88																																				
L5	Low fire exposure	Pterocelastrus tricuspidatus	Lateral spreader	1,00	5,00	4,00	2,00	6,28	2,51																																				
L5	Low fire exposure	Zanthoxylum capense	Vertical grower	1,00	5,00	4,00	3,00	9,42	3,77																																				
L5	Low fire exposure	Dovyalis rhamnoides	Vertical grower	1,00	8,00	4,00	3,00	9,42	3,77																																				
L5	Low fire exposure	Dovyalis rhamnoides	Vertical grower	2,00	7,00	5,00	3,00	11,78	4,71																																				
L5	Low fire exposure	Dovyalis rotundifolia	Vertical grower	1,00	5,00	2,00	1,00	1,57	0,63																																		#REF!		
L5	Low fire exposure	Pterocelastrus tricuspidatus	Lateral spreader	5,00	6,00	6,00	4,00	18,84	7,54																																				
L5	Low fire exposure	Pterocelastrus tricuspidatus	Lateral spreader	4,00	6,00	5,00	3,00	11,78	4,71																																		#REF!		
L5	Low fire exposure	Zanthoxylum capense	Vertical grower	1,00	6,00	4,00	2,00	6,28	2,51																																				
L5	Low fire exposure	Pterocelastrus tricuspidatus	Lateral spreader	16,00	6,00	4,00	3,00	9,42	3,77																																				
L5	Low fire exposure	Pterocelastrus tricuspidatus	Lateral spreader	2,00	2,50	1,50	0,50	0,59	0,24																																				
L5	Low fire exposure	Mystroxylon aethiopicum	Lateral spreader	2,00	6,00	5,00	4,00	15,70	6,28																																		#REF!	#REF!	
L5	Low fire exposure	Dovyalis rhamnoides	Vertical grower	1,00	6,00	4,00	3,00	9,42	3,77																																				
L5	Low fire exposure	Dovyalis rotundifolia	Vertical grower	1,00	5,00	3,00	2,00	4,71	1,88																																				
L5	Low fire exposure	Dovyalis rhamnoides	Vertical grower	2,00	5,00	3,00	2,00	4,71	1,88																																				
L5	Low fire exposure	Pterocelastrus tricuspidatus	Lateral spreader	4,00	6,00	5,00	4,00	15,70	6,28																																				
L5	Low fire exposure	Scolopia zeyheri	Vertical grower	1,00	5,00	3,00	2,00	4,71	1,88																																				
L5	Low fire exposure	Pterocelastrus tricuspidatus	Lateral spreader	5,00	5,00	6,00	4,00	18,84	7,54																																				
L5	Low fire exposure	Dovyalis rotundifolia	Vertical grower	1,00	6,00	1,00	0,50	0,39	0,16																																				
L5	Low fire exposure	Pterocelastrus tricuspidatus	Lateral spreader	3,00	6,00	6,00	4,00	18,84	7,54																																				
L5	Low fire exposure	Scolopia zeyheri	Vertical grower	2,00	6,00	5,00	3,00	11,78	4,71																																				
L5	Low fire exposure	Scolopia zeyheri	Vertical grower	3,00	6,00	5,00	4,00	15,70	6,28																																				
L5	Low fire exposure	Sideroxylon inerme	Lateral spreader	3,00	6,00	4,00	3,00	9,42	3,77																																				
L5	Low fire exposure	Dovyalis rhamnoides	Vertical grower	2,00	6,00	3,00	2,00	4,71	1,88																																				
L5	Low fire exposure	Dovyalis rhamnoides	Vertical grower	2,00	5,00	4,00	2,00	6,28	2,51																																				
L5	Low fire exposure	Pterocelastrus tricuspidatus	Lateral spreader	6,00	5,00	5,00	4,00	15,70	6,28																																		#REF!	#REF!	#REF!
L5	Low fire exposure	Mystroxylon aethiopicum	Lateral spreader	2,00	4,00	3,00	2,00	4,71	1,88																																				
L5	Low fire exposure	Mystroxylon aethiopicum	Lateral spreader	5,00	5,00	5,00	4,00	15,70	6,28																																				
L5	Low fire exposure	Mystroxylon aethiopicum	Lateral spreader	1,00	4,00	4,00	3,00	9,42	3,77																																				
L5	Low fire exposure	Mystroxylon aethiopicum	Lateral spreader	1,00	4,00	4,00	3,00	9,42	3,77																																				
L5	Low fire exposure	Mystroxylon aethiopicum	Lateral spreader	2,00	4,00	3,00	2,00	4,71	1,88																																				
L5	Low fire exposure	Mystroxylon aethiopicum	Lateral spreader	1,00	3,00	2,00	1,00	1,57	0,63																																				
L5	Low fire exposure	Pterocelastrus tricuspidatus	Lateral spreader	6,00	5,00	4,00	3,00	9,42	3,77																																				
L5	Low fire exposure	Dovyalis rhamnoides	Vertical grower	2,00	6,00	2,00	1,00	1,57	0,63																																				
L5	Low fire exposure	Sideroxylon inerme	Lateral spreader	1,00	2,50	2,00	1,00	1,57	0,63																																				
L5	Low fire exposure	Sideroxylon inerme	Lateral spreader	1,00	3,00	2,00	1,00	1,57	0,63																																				
L5	Low fire exposure	Sideroxylon inerme	Lateral spreader	1,00	4,00	1,00	0,50	0,39	0,16																																				
L5	Low fire exposure	Sideroxylon inerme	Lateral spreader	1,00	4,00	0,50	0,50	0,20	0,08																																				
L5	Low fire exposure	Dovyalis rotundifolia	Vertical grower	1,00	3,50	1,00	0,50	0,39	0,16																																		#REF!	#REF!	
L5	Low fire exposure	Pterocelastrus tricuspidatus	Lateral spreader	7,00	6,00	5,00	4,00	15,70	6,28																																				
L5	Low fire exposure	Psydrax obovata	Vertical grower	1,00	6,00	6,00	5,00	23,55	9,42																																				
L5	Low fire exposure	Mystroxylon aethiopicum	Lateral spreader	1,00	3,00	3,00	2,00	4,71	1,88																																				
L5	Low fire exposure	Psydrax obovata	Vertical grower	1,00	3,00	3,00	2,00	4,71	1,88																																				
L5	Low fire exposure	Pterocelastrus tricuspidatus	Lateral spreader	2,00	5,00	4,00	2,00	6,28	2,51																																		#REF!	#REF!	
L5	Low fire exposure	Mystroxylon aethiopicum	Lateral spreader	1,00	4,50	3,00	2,00	4,71	1,88																																				
L5	Low fire exposure	Mystroxylon aethiopicum	Lateral spreader	3,00	4,00	3,00	2,00	4,71	1,88																																				
L5	Low fire exposure	Dovyalis rhamnoides	Vertical grower	3,00	3,00	3,00	2,00	4,71	1,88																																				
L5	Low fire exposure	Mystroxylon aethiopicum	Lateral spreader	9,00	4,00	5,00	4,00	15,70	6,28																																				
L6	Low fire exposure	Pterocelastrus tricuspidatus	Lateral spreader	3,00	2,00	1,00	0,50	0,39	0,16																																				
L6	Low fire exposure	Osyris compressa	Hedge former	1,00	2,00	1,00	0,50	0,39	0,16																																				
L6	Low fire exposure	Searsia lucida	Hedge former	3,00	1,50	9,00	8,00	56,52	22,61																																				
L6	Low fire exposure	Sideroxylon inerme	Lateral spreader	4,00	1,00	7,00	6,00	32,97	13,19																																				
L6	Low fire exposure	Pterocelastrus tricuspidatus	Lateral spreader	4,00	2,50	3,00	2,00	4,71	1,88																																				
L6	Low fire exposure	Pterocelastrus tricuspidatus	Lateral spreader	2,00	3,00	2,00	1,00	1,57	0,63																																				
L6	Low fire exposure	Euclea racemosa	Vertical grower	1,00	1,50	0,50	0,50	0,20	0,08																																				
L6	Low fire exposure	Mystroxylon aethiopicum	Lateral spreader	2,00	1,50	2,00	1,00	1,57	0,63																																				
L6	Low fire exposure	Pterocelastrus tricuspidatus	Lateral spreader	6,00	3,00	2,00	1,00	1,57	0,63																																				
L6	Low fire exposure	Mystroxylon aethiopicum	Lateral spreader	1,00	1,50	1,00	0,50	0,39	0,16																																				
L6	Low fire exposure	Mystroxylon aethiopicum	Lateral spreader	1,00	1,50	1,00	0,50	0,39	0,16																																				
L6	Low fire exposure	Pterocelastrus tricuspidatus	Lateral spreader	4,00	3,00	3,00	2,00	4,71	1,88																																				
L6	Low fire exposure	Pterocelastrus tricuspidatus	Lateral spreader	3,00	2,00	2,00	1,00	1,57	0,63																																				
L6	Low fire exposure	Pterocelastrus tricuspidatus	Lateral spreader	6,00	3,00	5,00	4,00	15,70	6,28																																				
L6	Low fire exposure	Sideroxylon inerme	Lateral spreader	1,00	3,00	3,00	1,00	2,36	0,94																																				
L6	Low fire exposure	Mystroxylon aethiopicum	Lateral spreader	1,00	3,50	4,00	3,00	9,42	3,77																																				
L6	Low fire exposure	Chionathus foveolatus	Vertical grower	1,00	1,00	0,40	0,30	0,09	0,04																																				
L6	Low fire exposure	Chionathus foveolatus	Vertical grower	1,00	1,00	0,20	0,10	0,02	0,01																																				
L6	Low fire exposure	Chionathus foveolatus	Vertical grower	1,00	1,00	0,20	0,10	0,02	0,01																																				
L6	Low fire exposure	Pterocelastrus tricuspidatus	Lateral spreader	4,00	3,50	4,00	3,00	9,42	3,77																																				
L6	Low fire exposure	Cassine peragua	Vertical grower	1,00	1,70	1,00	0,50	0,39	0,16																																				
L6	Low fire exposure	Sideroxylon inerme	Lateral spreader	3,00	2,50	3,00	2,00	4,71	1,88																																				
L6	Low fire exposure	Chionathus foveolatus	Vertical grower	1,00	1,80	0,50	0,20	0,08	0,03																																				
L6	Low fire exposure	Chionathus foveolatus	Vertical grower	1,00	1,00	0,50	0,30	0,12	0,05																																				
L6	Low fire exposure	Chionathus foveolatus	Vertical grower	1,00	2,00	1,00	0,50	0,39	0,16																																		#REF!		
L6	Low fire exposure	Searsia lucida	Hedge former	1,00	2,00	4,00	3,00	9,42	3,77																																				
L6	Low fire exposure	Chionathus foveolatus	Vertical grower	1,00	2,00	0,50	0,30	0,12	0,05																																				
L6	Low fire exposure	Chionathus foveolatus	Vertical grower	1,00	3,00	1,00	0,50	0,39	0,16																																				
L6	Low fire exposure	Chionathus foveolatus	Vertical grower	1,00	1,70	0,30	0,20	0,05	0,02																																				
L6	Low fire exposure	Pterocelastrus tricuspidatus	Lateral spreader	2,00	4,00	3,00	2,00	4,71	1,88																																				
L6	Low fire exposure	Chionathus foveolatus	Vertical grower	1,00	3,00	2,00	1,00	1,57	0,63																																				
L6	Low fire exposure	Pterocelastrus tricuspidatus	Lateral spreader	9,00	5,00	5,00	4,00	15,70	6,28																																		#REF!	1,662352941	
L6	Low fire exposure	Dovyalis rotundifolia	Vertical grower	1,00	3,00	2,00	1,00	1,57	0,63																																				
L6	Low fire exposure	Psydrax obovata	Vertical grower	1,00	4,00	4,00	3,00	9,42	3,77																																				
L6	Low fire exposure	Mystroxylon aethiopicum	Lateral spreader	2,00	3,00	4,00	3,00	9,42	3,77																																				
L6	Low fire exposure	Pterocelastrus tricuspidatus	Lateral spreader	7,00	4,00	4,00	3,00	9,42	3,77																																				
L6	Low fire exposure	Pterocelastrus tricuspidatus	Lateral spreader	6,00	4,00	4,00	3,00	9,42	3,77																																				
L6	Low fire exposure	Chionathus foveolatus	Vertical grower	1,00	2,00	1,00	0,50	0,39	0,16																																				
L6	Low fire exposure	Pterocelastrus tricuspidatus	Lateral spreader	11,00	4,00	5,00	4,00	15,70	6,28																																				
L6	Low fire exposure	Cassine peragua	Vertical grower	1,00	1,70	1,00	0,50	0,39	0,16																																				
L6	Low fire exposure	Olea exasperata	Vertical grower	1,00	1,70	0,50	0,30	0,12	0,05																																				
L6	Low fire exposure	Gymnosporia buxifolia	Lateral spreader	1,00	1,50	0,50	0,40	0,16	0,06																																				
L6	Low fire exposure	Cassine peragua	Vertical grower	1,00	2,00	2,00	1,00	1,57	0,63																																				
L6	Low fire exposure	Cassine peragua	Vertical grower	1,00	2,00	1,00	0,50	0,39	0,16																																				
L6	Low fire exposure	Cassine peragua	Vertical grower	1,00	1,50	1,00	0,50	0,39	0,16																																				
L6	Low fire exposure	Mystroxylon aethiopicum	Lateral spreader	3,00	2,00	2,00	1,00	1,57	0,63																																				
L6	Low fire exposure	Gymnosporia buxifolia	Lateral spreader	3,00	2,00	2,00	1,00	1,57	0,63																																				
L6	Low fire exposure	Mystroxylon aethiopicum	Lateral spreader	3,00	2,50	2,00	1,00	1,57	0,63																																				
L6	Low fire exposure	Sideroxylon inerme	Lateral spreader	5,00	4,00	5,00	4,00	15,70	6,28																																				
L6	Low fire exposure	Euclea racemosa	Vertical grower	1,00	1,50	1,00	0,50	0,39	0,16																																				
L6	Low fire exposure	Mystroxylon aethiopicum	Lateral spreader	2,00	2,00	2,00	1,00	1,57	0,63																																				
L6	Low fire exposure	Psydrax obovata	Vertical grower	3,00	6,00	7,00	6,00	32,97	13,19																																				
L6	Low fire exposure	Sideroxylon inerme	Lateral spreader	1,00	1,00	3,00	2,00	4,71	1,88																																				
L6	Low fire exposure	Pterocelastrus tricuspidatus	Lateral spreader	6,00	5,00	4,00	3,00	9,42	3,77																																				
L6	Low fire exposure	Chionathus foveolatus	Vertical grower	1,00	3,50	2,00	1,00	1,57	0,63																																		#REF!		
L6	Low fire exposure	Chionathus foveolatus	Vertical grower	1,00	3,50	1,00	0,50	0,39	0,16																																				
L6	Low fire exposure	Pterocelastrus tricuspidatus	Lateral spreader	3,00	4,50	4,00	3,00	9,42	3,77																																				
L6	Low fire exposure	Chionathus foveolatus	Vertical grower	1,00	4,00	1,00	0,50	0,39	0,16																																				
L6	Low fire exposure	Sideroxylon inerme	Lateral spreader	5,00	4,00	4,00	3,00	9,42	3,77																																				
L6	Low fire exposure	Sideroxylon inerme	Lateral spreader	1,00	4,00	3,00	2,00	4,71	1,88																																				
L6	Low fire exposure	Sideroxylon inerme	Lateral spreader	2,00	4,00	4,00	3,00	9,42	3,77																																				
L6	Low fire exposure	Sideroxylon inerme	Lateral spreader	1,00	4,00	4,00	3,00	9,42	3,77																																				
L6	Low fire exposure	Mystroxylon aethiopicum	Lateral spreader	3,00	4,00	4,00	3,00	9,42	3,77																																				
L6	Low fire exposure	Sideroxylon inerme	Lateral spreader	2,00	4,00	4,00	3,00	9,42	3,77																																				
L6	Low fire exposure	Sideroxylon inerme	Lateral spreader	1,00	4,00	3,00	2,00	4,71	1,88																																				
L6	Low fire exposure	Sideroxylon inerme	Lateral spreader	3,00	4,00	3,00	2,00	4,71	1,88																																		#REF!	#REF!	
L7	Low fire exposure	Pterocelastrus tricuspidatus	Lateral spreader	1,00	2,00	2,00	1,00	1,57	0,63																																				
L7	Low fire exposure	Pterocelastrus tricuspidatus	Lateral spreader	3,00	3,00	3,00	2,00	4,71	1,88																																				
L7	Low fire exposure	Pterocelastrus tricuspidatus	Lateral spreader	4,00	3,00	23,00	2,00	36,11	14,44																																				
L7	Low fire exposure	Mystroxylon aethiopicum	Lateral spreader	1,00	3,00	2,00	1,00	1,57	0,63																																				
L7	Low fire exposure	Olea exasperata	Vertical grower	1,00	2,00	1,00	0,50	0,39	0,16																																				
L7	Low fire exposure	Olea exasperata	Vertical grower	1,00	2,00	1,00	0,50	0,39	0,16																																				
L7	Low fire exposure	Chionathus foveolatus	Vertical grower	1,00	2,50	1,00	0,50	0,39	0,16																																				
L7	Low fire exposure	Olea exasperata	Vertical grower	1,00	2,00	1,00	0,50	0,39	0,16																																				
L7	Low fire exposure	Pterocelastrus tricuspidatus	Lateral spreader	3,00	3,00	2,00	1,00	1,57	0,63																																				
L7	Low fire exposure	Mystroxylon aethiopicum	Lateral spreader	2,00	2,50	3,00	2,00	4,71	1,88																																				
L7	Low fire exposure	Mystroxylon aethiopicum	Lateral spreader	1,00	1,50	1,00	0,50	0,39	0,16																																				
L7	Low fire exposure	Chionathus foveolatus	Vertical grower	1,00	2,00	1,00	0,50	0,39	0,16																																				
L7	Low fire exposure	Pterocelastrus tricuspidatus	Lateral spreader	3,00	2,00	3,00	2,00	4,71	1,88																																				
L7	Low fire exposure	Chionathus foveolatus	Vertical grower	1,00	2,00	0,50	0,50	0,20	0,08																																				
L7	Low fire exposure	Chionathus foveolatus	Vertical grower	1,00	1,50	0,50	0,30	0,12	0,05																																				
L7	Low fire exposure	Chionathus foveolatus	Vertical grower	1,00	1,50	1,00	0,50	0,39	0,16																																				
L7	Low fire exposure	Chionathus foveolatus	Vertical grower	1,00	2,00	1,00	0,50	0,39	0,16																																				
L7	Low fire exposure	Mystroxylon aethiopicum	Lateral spreader	1,00	1,50	2,00	1,00	1,57	0,63																																				
L7	Low fire exposure	Olea exasperata	Vertical grower	1,00	1,70	1,00	0,50	0,39	0,16																																				
L7	Low fire exposure	Chionathus foveolatus	Vertical grower	1,00	2,50	2,00	1,00	1,57	0,63																																				
L7	Low fire exposure	Chionathus foveolatus	Vertical grower	1,00	2,00	1,00	0,50	0,39	0,16																																				
L7	Low fire exposure	Chionathus foveolatus	Vertical grower	1,00	2,00	1,00	0,50	0,39	0,16																																				
L7	Low fire exposure	Chionathus foveolatus	Vertical grower	1,00	2,00	1,00	0,50	0,39	0,16																																				
L7	Low fire exposure	Chionathus foveolatus	Vertical grower	2,00	2,00	3,00	1,00	2,36	0,94																																				
L7	Low fire exposure	Pterocelastrus tricuspidatus	Lateral spreader	3,00	2,00	2,00	1,00	1,57	0,63																																				
L7	Low fire exposure	Cassine peragua	Vertical grower	2,00	2,00	1,00	0,50	0,39	0,16																																				
L7	Low fire exposure	Chionathus foveolatus	Vertical grower	1,00	2,00	1,00	0,50	0,39	0,16																																				
L7	Low fire exposure	Psydrax obovata	Vertical grower	1,00	3,00	5,00	4,00	15,70	6,28																																				
L7	Low fire exposure	Chionathus foveolatus	Vertical grower	1,00	5,00	3,00	2,00	4,71	1,88																																				
L7	Low fire exposure	Pterocelastrus tricuspidatus	Lateral spreader	2,00	4,00	4,00	2,00	6,28	2,51																																				
L7	Low fire exposure	Chionathus foveolatus	Vertical grower	1,00	4,00	3,00	2,00	4,71	1,88																																				
L7	Low fire exposure	Chionathus foveolatus	Vertical grower	1,00	4,00	2,00	1,00	1,57	0,63																																				
L7	Low fire exposure	Cassine peragua	Vertical grower	3,00	2,00	3,00	2,00	4,71	1,88																																				
L7	Low fire exposure	Mystroxylon aethiopicum	Lateral spreader	2,00	3,00	4,00	3,00	9,42	3,77																																				
L7	Low fire exposure	Chionathus foveolatus	Vertical grower	1,00	4,00	2,00	1,00	1,57	0,63																																				
L7	Low fire exposure	Cassine peragua	Vertical grower	2,00	4,00	4,00	3,00	9,42	3,77																																				
L7	Low fire exposure	Chionathus foveolatus	Vertical grower	1,00	4,50	4,00	3,00	9,42	3,77																																				
L7	Low fire exposure	Chionathus foveolatus	Vertical grower	1,00	4,50	2,00	1,00	1,57	0,63																																				
L7	Low fire exposure	Cassine peragua	Vertical grower	1,00	4,50	3,00	2,00	4,71	1,88																																				
L7	Low fire exposure	Chionathus foveolatus	Vertical grower	1,00	4,50	2,00	1,00	1,57	0,63																																				
L7	Low fire exposure	Mystroxylon aethiopicum	Lateral spreader	4,00	4,00	4,00	3,00	9,42	3,77																																				
L7	Low fire exposure	Mystroxylon aethiopicum	Lateral spreader	3,00	4,00	4,00	3,00	9,42	3,77																																				
L7	Low fire exposure	Sideroxylon inerme	Lateral spreader	4,00	4,00	4,00	3,00	9,42	3,77																																		#REF!	#REF!	
L7	Low fire exposure	Chionathus foveolatus	Vertical grower	1,00	2,50	1,00	0,50	0,39	0,16																																				
L7	Low fire exposure	Chionathus foveolatus	Vertical grower	1,00	2,50	1,00	0,50	0,39	0,16																																				
L7	Low fire exposure	Dovyalis rhamnoides	Vertical grower	1,00	2,50	1,00	0,50	0,39	0,16																																				
L7	Low fire exposure	Chionathus foveolatus	Vertical grower	1,00	2,50	1,00	0,50	0,39	0,16																																				
L7	Low fire exposure	Chionathus foveolatus	Vertical grower	1,00	2,50	1,00	0,50	0,39	0,16																																				
L7	Low fire exposure	Chionathus foveolatus	Vertical grower	1,00	2,00	0,50	0,30	0,12	0,05																																				
L7	Low fire exposure	Chionathus foveolatus	Vertical grower	1,00	3,00	1,00	0,50	0,39	0,16																																				
L7	Low fire exposure	Chionathus foveolatus	Vertical grower	1,00	4,00	3,00	2,00	4,71	1,88																																				
L7	Low fire exposure	Chionathus foveolatus	Vertical grower	1,00	4,00	2,00	1,00	1,57	0,63																																				
L7	Low fire exposure	Euclea racemosa	Vertical grower	1,00	1,70	1,00	0,50	0,39	0,16																																				
L7	Low fire exposure	Chionathus foveolatus	Vertical grower	1,00	2,50	1,00	0,50	0,39	0,16																																				
L7	Low fire exposure	Chionathus foveolatus	Vertical grower	1,00	2,50	1,00	0,50	0,39	0,16																																				
L7	Low fire exposure	Chionathus foveolatus	Vertical grower	1,00	4,00	3,00	2,00	4,71	1,88																																				
L7	Low fire exposure	Chionathus foveolatus	Vertical grower	1,00	3,00	1,00	0,50	0,39	0,16																																				
L7	Low fire exposure	Chionathus foveolatus	Vertical grower	1,00	3,00	2,00	1,00	1,57	0,63																																				
L7	Low fire exposure	Pterocelastrus tricuspidatus	Lateral spreader	3,00	4,00	4,00	3,00	9,42	3,77																																				
L7	Low fire exposure	Dovyalis rotundifolia	Vertical grower	1,00	3,00	2,00	1,00	1,57	0,63																																				
L7	Low fire exposure	Euclea racemosa	Vertical grower	1,00	2,50	2,00	1,00	1,57	0,63																																				
L7	Low fire exposure	Chionathus foveolatus	Vertical grower	1,00	2,50	1,00	0,50	0,39	0,16																																				
L7	Low fire exposure	Mystroxylon aethiopicum	Lateral spreader	1,00	3,00	3,00	2,00	4,71	1,88																																				
L7	Low fire exposure	Chionathus foveolatus	Vertical grower	1,00	2,50	1,00	0,50	0,39	0,16																																				
L7	Low fire exposure	Chionathus foveolatus	Vertical grower	1,00	2,50	1,00	0,50	0,39	0,16																																				
L7	Low fire exposure	Chionathus foveolatus	Vertical grower	1,00	2,50	1,00	0,50	0,39	0,16																																				
L8	Low fire exposure	Pterocelastrus tricuspidatus	Lateral spreader	17,00	5,00	5,00	4,00	15,70	6,28																																				
L8	Low fire exposure	Osyris compressa	Hedge former	1,00	2,00	26,00	2,00	40,82	16,33																																				
L8	Low fire exposure	Dovyalis rotundifolia	Vertical grower	1,00	1,00	1,00	1,00	0,79	0,31																																				
L8	Low fire exposure	Searsia lucida	Hedge former	3,00	3,00	2,50	2,00	3,93	1,57																																				
L8	Low fire exposure	Dovyalis rhamnoides	Vertical grower	1,00	3,00	2,00	1,00	1,57	0,63																																				
L8	Low fire exposure	Pterocelastrus tricuspidatus	Lateral spreader	4,00	4,00	6,00	5,00	23,55	9,42																																				
L8	Low fire exposure	Sideroxylon inerme	Lateral spreader	1,00	1,50	1,50	1,00	1,18	0,47																																				
L8	Low fire exposure	Chionathus foveolatus	Vertical grower	1,00	1,00	0,20	0,10	0,02	0,01																																				
L8	Low fire exposure	Pterocelastrus tricuspidatus	Lateral spreader	6,00	5,00	3,00	2,00	4,71	1,88																																				
L8	Low fire exposure	Pterocelastrus tricuspidatus	Lateral spreader	5,00	5,00	4,00	3,00	9,42	3,77																																				
L8	Low fire exposure	Chionathus foveolatus	Vertical grower	2,00	1,80	1,50	0,80	0,94	0,38																																				
L8	Low fire exposure	Chionathus foveolatus	Vertical grower	1,00	1,80	1,60	1,10	1,38	0,55																																				
L8	Low fire exposure	Searsia lucida	Hedge former	1,00	2,00	3,00	2,00	4,71	1,88																																				
L8	Low fire exposure	Pterocelastrus tricuspidatus	Lateral spreader	4,00	5,00	5,00	4,00	15,70	6,28																																				
L8	Low fire exposure	Pterocelastrus tricuspidatus	Lateral spreader	13,00	5,00	5,00	4,00	15,70	6,28																																				
L8	Low fire exposure	Pterocelastrus tricuspidatus	Lateral spreader	6,00	5,00	3,00	2,00	4,71	1,88																																				
L8	Low fire exposure	Pterocelastrus tricuspidatus	Lateral spreader	4,00	5,00	3,00	2,00	4,71	1,88																																				
L8	Low fire exposure	Pterocelastrus tricuspidatus	Lateral spreader	9,00	5,00	3,00	2,00	4,71	1,88																																				
L8	Low fire exposure	Pterocelastrus tricuspidatus	Lateral spreader	8,00	5,00	3,00	2,00	4,71	1,88																																				
L8	Low fire exposure	Pterocelastrus tricuspidatus	Lateral spreader	9,00	5,00	4,00	3,00	9,42	3,77																																				
L8	Low fire exposure	Pterocelastrus tricuspidatus	Lateral spreader	4,00	4,00	4,00	3,00	9,42	3,77																																				
L8	Low fire exposure	Pterocelastrus tricuspidatus	Lateral spreader	4,00	5,00	4,00	3,00	9,42	3,77																																				
L8	Low fire exposure	Pterocelastrus tricuspidatus	Lateral spreader	12,00	4,50	5,00	4,00	15,70	6,28																																				
L8	Low fire exposure	Chionathus foveolatus	Vertical grower	1,00	1,60	1,10	0,40	0,35	0,14																																				
L8	Low fire exposure	Searsia lucida	Hedge former	1,00	2,00	2,50	2,00	3,93	1,57																																				
L8	Low fire exposure	Euclea racemosa	Vertical grower	1,00	2,00	1,50	1,00	1,18	0,47																																				
L8	Low fire exposure	Searsia lucida	Hedge former	1,00	5,00	3,00	2,00	4,71	1,88																																				
L8	Low fire exposure	Pterocelastrus tricuspidatus	Lateral spreader	5,00	6,00	6,00	5,00	23,55	9,42																																				
L8	Low fire exposure	Pterocelastrus tricuspidatus	Lateral spreader	7,00	6,00	8,00	6,00	37,68	15,07																																				
L8	Low fire exposure	Mystroxylon aethiopicum	Lateral spreader	1,00	2,00	2,00	1,00	1,57	0,63																																				
L8	Low fire exposure	Sideroxylon inerme	Lateral spreader	1,00	1,00	1,00	0,60	0,47	0,19																																				
L8	Low fire exposure	Pterocelastrus tricuspidatus	Lateral spreader	8,00	6,00	1,00	3,00	2,36	0,94																																				
L8	Low fire exposure	Chionathus foveolatus	Vertical grower	1,00	1,00	1,00	0,70	0,55	0,22																																				
L8	Low fire exposure	Searsia lucida	Hedge former	1,00	2,00	0,00	0,50	0,79	0,00																																				
L8	Low fire exposure	Scolopia zeyheri	Vertical grower	1,00	1,00	1,00	0,50	0,39	0,16																																				
L8	Low fire exposure	Sideroxylon inerme	Lateral spreader	1,00	2,00	2,00	1,00	1,57	0,63																																				
L8	Low fire exposure	Chionathus foveolatus	Vertical grower	1,00	1,50	0,50	0,20	0,08	0,03																																				
L8	Low fire exposure	Chionathus foveolatus	Vertical grower	1,00	1,50	0,40	0,20	0,06	0,03																																				
L8	Low fire exposure	Chionathus foveolatus	Vertical grower	1,00	1,50	0,40	0,30	0,09	0,04																																				
L8	Low fire exposure	Searsia lucida	Hedge former	1,00	3,00	4,24	3,00	9,99	3,99																																				
L8	Low fire exposure	Scolopia zeyheri	Vertical grower	1,00	2,00	2,00	1,00	1,57	0,63																																				
L8	Low fire exposure	Searsia lucida	Hedge former	1,00	2,00	0,60	1,00	0,47	0,19																																				
L8	Low fire exposure	Searsia lucida	Hedge former	1,00	2,00	2,00	1,50	2,36	0,94																																				
L9	Low fire exposure	Zanthoxylum capense	Vertical grower	5,00	4,50	3,00	2,00	4,71	1,88																																				
L9	Low fire exposure	Searsia lucida	Hedge former	2,00	2,00	4,00	3,00	9,42	3,77																																				
L9	Low fire exposure	Chionathus foveolatus	Vertical grower	1,00	4,50	3,00	2,00	4,71	1,88																																				
L9	Low fire exposure	Chionathus foveolatus	Vertical grower	1,00	4,00	3,00	2,00	4,71	1,88																																				
L9	Low fire exposure	Chionathus foveolatus	Vertical grower	2,00	5,00	3,00	2,00	4,71	1,88																																				
L9	Low fire exposure	Chionathus foveolatus	Vertical grower	1,00	4,50	3,00	2,00	4,71	1,88																																				
L9	Low fire exposure	Chionathus foveolatus	Vertical grower	1,00	3,00	2,00	1,00	1,57	0,63																																				
L9	Low fire exposure	Chionathus foveolatus	Vertical grower	1,00	3,00	2,00	1,00	1,57	0,63																																				
L9	Low fire exposure	Chionathus foveolatus	Vertical grower	2,00	4,00	3,00	2,00	4,71	1,88																																				
L9	Low fire exposure	Pterocelastrus tricuspidatus	Lateral spreader	9,00	6,50	7,00	4,00	21,98	8,79																																				
L9	Low fire exposure	Pterocelastrus tricuspidatus	Lateral spreader	10,00	6,00	7,00	4,00	21,98	8,79																																				
L9	Low fire exposure	Sideroxylon inerme	Lateral spreader	1,00	2,00	4,00	3,00	9,42	3,77																																				
L9	Low fire exposure	Pterocelastrus tricuspidatus	Lateral spreader	6,00	6,00	7,00	6,00	32,97	13,19																																				
L9	Low fire exposure	Pterocelastrus tricuspidatus	Lateral spreader	8,00	6,50	5,00	4,00	15,70	6,28																																				
L9	Low fire exposure	Mystroxylon aethiopicum	Lateral spreader	6,00	6,00	6,00	5,00	23,55	9,42																																				
L9	Low fire exposure	Olea exasperata	Vertical grower	1,00	4,00	2,00	1,00	1,57	0,63																																				
L9	Low fire exposure	Olea exasperata	Vertical grower	1,00	4,00	12,00	1,00	9,42	3,77																																				
L9	Low fire exposure	Olea exasperata	Vertical grower	1,00	4,00	1,00	0,50	0,39	0,16																																				
L9	Low fire exposure	Olea exasperata	Vertical grower	1,00	4,00	0,50	0,40	0,16	0,06																																				
L9	Low fire exposure	Olea exasperata	Vertical grower	1,00	3,50	1,00	0,50	0,39	0,16																																				
L9	Low fire exposure	Olea exasperata	Vertical grower	1,00	3,00	2,00	1,00	1,57	0,63																																				
L9	Low fire exposure	Pterocelastrus tricuspidatus	Lateral spreader	9,00	4,00	5,00	4,00	15,70	6,28																																				
L9	Low fire exposure	Sideroxylon inerme	Lateral spreader	6,00	3,50	1,00	2,00	1,57	0,63																																				
L9	Low fire exposure	Olea exasperata	Vertical grower	1,00	3,50	1,00	0,50	0,39	0,16																																				
L9	Low fire exposure	Olea exasperata	Vertical grower	1,00	4,00	2,00	1,00	1,57	0,63																																				
L9	Low fire exposure	Pterocelastrus tricuspidatus	Lateral spreader	9,00	4,00	5,00	4,00	15,70	6,28																																				
L9	Low fire exposure	Olea exasperata	Vertical grower	1,00	4,00	2,00	1,00	1,57	0,63																																				
L9	Low fire exposure	Olea exasperata	Vertical grower	1,00	3,50	2,00	1,00	1,57	0,63																																				
L9	Low fire exposure	Olea exasperata	Vertical grower	1,00	3,50	1,00	0,50	0,39	0,16																																				
L9	Low fire exposure	Searsia lucida	Hedge former	1,00	2,00	3,00	2,00	4,71	1,88																																				
L9	Low fire exposure	Olea exasperata	Vertical grower	1,00	3,50	2,00	1,00	1,57	0,63																																				
L9	Low fire exposure	Pterocelastrus tricuspidatus	Lateral spreader	1,00	2,00	1,00	0,50	0,39	0,16																																				
L9	Low fire exposure	Pterocelastrus tricuspidatus	Lateral spreader	1,00	3,50	2,00	1,00	1,57	0,63																																				
L9	Low fire exposure	Zanthoxylum capense	Vertical grower	1,00	3,50	3,00	2,00	4,71	1,88																																				
L9	Low fire exposure	Scolopia zeyheri	Vertical grower	1,00	3,50	2,00	1,00	1,57	0,63																																				
L10	Low fire exposure	Pterocelastrus tricuspidatus	Lateral spreader	5,00	4,00	4,00	3,00	9,42	3,77																																				
L10	Low fire exposure	Mystroxylon aethiopicum	Lateral spreader	1,00	4,00	4,00	3,00	9,42	3,77																																				
L10	Low fire exposure	Mystroxylon aethiopicum	Lateral spreader	3,00	4,00	2,00	1,50	2,36	0,94																																				
L10	Low fire exposure	Mystroxylon aethiopicum	Lateral spreader	3,00	3,00	3,00	2,00	4,71	1,88																																				
L10	Low fire exposure	Searsia lucida	Hedge former	2,00	3,00	4,00	2,00	6,28	2,51																																				
L10	Low fire exposure	Pterocelastrus tricuspidatus	Lateral spreader	3,00	5,00	5,00	4,00	15,70	6,28																																				
L10	Low fire exposure	Chionathus foveolatus	Vertical grower	1,00	2,00	1,10	0,50	0,43	0,17																																				
L10	Low fire exposure	Chionathus foveolatus	Vertical grower	1,00	3,00	1,20	0,60	0,57	0,23																																				
L10	Low fire exposure	Sideroxylon inerme	Lateral spreader	1,00	4,00	4,00	3,00	9,42	3,77																																				
L10	Low fire exposure	Sideroxylon inerme	Lateral spreader	1,00	4,00	3,00	2,00	4,71	1,88																																				
L10	Low fire exposure	Pterocelastrus tricuspidatus	Lateral spreader	3,00	4,00	2,00	1,50	2,36	0,94																																				
L10	Low fire exposure	Mystroxylon aethiopicum	Lateral spreader	1,00	4,00	4,00	3,00	9,42	3,77																																				
L10	Low fire exposure	Chionathus foveolatus	Vertical grower	1,00	2,50	0,70	0,60	0,33	0,13																																				
L10	Low fire exposure	Chionathus foveolatus	Vertical grower	1,00	3,50	1,50	1,00	1,18	0,47																																				
L10	Low fire exposure	Sideroxylon inerme	Lateral spreader	1,00	4,00	3,00	2,00	4,71	1,88																																				
L10	Low fire exposure	Scolopia zeyheri	Vertical grower	1,00	4,00	3,00	2,00	4,71	1,88																																				
L10	Low fire exposure	Sideroxylon inerme	Lateral spreader	2,00	4,00	3,00	2,00	4,71	1,88																																				
L10	Low fire exposure	Chionathus foveolatus	Vertical grower	1,00	3,00	1,50	1,00	1,18	0,47																																				
L10	Low fire exposure	Chionathus foveolatus	Vertical grower	1,00	4,00	3,00	2,00	4,71	1,88																																				
L10	Low fire exposure	Chionathus foveolatus	Vertical grower	1,00	3,00	2,00	1,00	1,57	0,63																																				
L10	Low fire exposure	Chionathus foveolatus	Vertical grower	1,00	3,00	2,00	1,00	1,57	0,63																																				
L10	Low fire exposure	Chionathus foveolatus	Vertical grower	1,00	3,00	1,00	0,50	0,39	0,16																																				
L10	Low fire exposure	Chionathus foveolatus	Vertical grower	1,00	3,00	0,50	0,50	0,20	0,08																																				
L10	Low fire exposure	Pterocelastrus tricuspidatus	Lateral spreader	3,00	5,00	4,00	3,00	9,42	3,77																																				
L10	Low fire exposure	Mystroxylon aethiopicum	Lateral spreader	2,00	5,00	3,00	2,00	4,71	1,88																																				
L10	Low fire exposure	Sideroxylon inerme	Lateral spreader	1,00	4,00	3,00	2,00	4,71	1,88																																				
L10	Low fire exposure	Pterocelastrus tricuspidatus	Lateral spreader	4,00	6,00	6,00	5,00	23,55	9,42																																				
L10	Low fire exposure	Sideroxylon inerme	Lateral spreader	1,00	4,00	3,00	2,00	4,71	1,88																																				
L10	Low fire exposure	Pterocelastrus tricuspidatus	Lateral spreader	2,00	4,00	3,00	2,00	4,71	1,88																																				
L10	Low fire exposure	Scolopia zeyheri	Vertical grower	1,00	4,00	2,00	1,00	1,57	0,63																																				
L10	Low fire exposure	Scutia myrtina	Lateral spreader	3,00	6,00	4,00	3,00	9,42	3,77																																				
L10	Low fire exposure	Scolopia zeyheri	Vertical grower	1,00	4,00	1,50	1,00	1,18	0,47																																				
L10	Low fire exposure	Psydrax obovata	Vertical grower	1,00	6,00	4,00	3,00	9,42	3,77																																				
L10	Low fire exposure	Chionathus foveolatus	Vertical grower	1,00	5,00	1,00	0,50	0,39	0,16																																				
L10	Low fire exposure	Pterocelastrus tricuspidatus	Lateral spreader	1,00	5,00	4,00	3,00	9,42	3,77																																				
L10	Low fire exposure	Mystroxylon aethiopicum	Lateral spreader	1,00	3,00	2,00	1,00	1,57	0,63																																				
L10	Low fire exposure	Sideroxylon inerme	Lateral spreader	1,00	5,00	3,00	2,00	4,71	1,88																																				
L10	Low fire exposure	Sideroxylon inerme	Lateral spreader	1,00	5,00	3,00	2,00	4,71	1,88																																				
L10	Low fire exposure	Scolopia zeyheri	Vertical grower	1,00	5,00	3,00	2,00	4,71	1,88																																				
L10	Low fire exposure	Pterocelastrus tricuspidatus	Lateral spreader	3,00	5,00	5,00	3,00	11,78	4,71																																				
L10	Low fire exposure	Psydrax obovata	Vertical grower	1,00	5,00	4,00	3,00	9,42	3,77																																				
L10	Low fire exposure	Pterocelastrus tricuspidatus	Lateral spreader	2,00	4,00	4,00	2,00	6,28	2,51																																				
L10	Low fire exposure	Pterocelastrus tricuspidatus	Lateral spreader	1,00	4,00	4,00	3,00	9,42	3,77																																				
L10	Low fire exposure	Pterocelastrus tricuspidatus	Lateral spreader	2,00	5,00	3,00	2,00	4,71	1,88																																				
L10	Low fire exposure	Sideroxylon inerme	Lateral spreader	2,00	4,00	1,00	0,50	0,39	0,16																																				
L10	Low fire exposure	Mystroxylon aethiopicum	Lateral spreader	3,00	3,00	3,00	2,00	4,71	1,88																																				
L10	Low fire exposure	Scolopia zeyheri	Vertical grower	1,00	4,00	3,00	2,00	4,71	1,88																																				
L10	Low fire exposure	Mystroxylon aethiopicum	Lateral spreader	2,00	3,00	3,00	2,00	4,71	1,88																																				
L10	Low fire exposure	Mystroxylon aethiopicum	Lateral spreader	1,00	2,50	2,00	1,00	1,57	0,63																																				
L10	Low fire exposure	Chionathus foveolatus	Vertical grower	1,00	4,00	1,50	1,00	1,18	0,47																																				
L10	Low fire exposure	Mystroxylon aethiopicum	Lateral spreader	1,00	3,00	2,00	1,00	1,57	0,63																																				
L10	Low fire exposure	Mystroxylon aethiopicum	Lateral spreader	3,00	4,00	4,00	2,00	6,28	2,51																																				
L10	Low fire exposure	Chionathus foveolatus	Vertical grower	1,00	4,00	1,00	0,50	0,39	0,16																																				
L10	Low fire exposure	Dovyalis rotundifolia	Vertical grower	1,00	2,50	2,00	1,00	1,57	0,63																																				
L10	Low fire exposure	Mystroxylon aethiopicum	Lateral spreader	1,00	4,00	3,00	2,00	4,71	1,88																																				
L10	Low fire exposure	Mystroxylon aethiopicum	Lateral spreader	3,00	3,00	3,00	2,00	4,71	1,88																																				
L10	Low fire exposure	Euclea racemosa	Vertical grower	1,00	3,00	3,00	2,00	4,71	1,88																																				
L10	Low fire exposure	Chionathus foveolatus	Vertical grower	1,00	3,00	2,00	1,00	1,57	0,63																																				
L10	Low fire exposure	Chionathus foveolatus	Vertical grower	1,00	3,00	2,00	1,00	1,57	0,63																																				
L10	Low fire exposure	Chionathus foveolatus	Vertical grower	1,00	4,00	2,00	1,00	1,57	0,63																																				
L10	Low fire exposure	Chionathus foveolatus	Vertical grower	1,00	3,00	1,00	0,50	0,39	0,16																																				
L10	Low fire exposure	Mystroxylon aethiopicum	Lateral spreader	1,00	3,00	2,00	1,50	2,36	0,94																																				
L10	Low fire exposure	Mystroxylon aethiopicum	Lateral spreader	1,00	3,00	3,00	2,00	4,71	1,88																																				
L10	Low fire exposure	Mystroxylon aethiopicum	Lateral spreader	2,00	3,00	3,00	2,00	4,71	1,88																																				
L10	Low fire exposure	Mystroxylon aethiopicum	Lateral spreader	2,00	2,50	3,00	2,00	4,71	1,88																																				
L10	Low fire exposure	Mystroxylon aethiopicum	Lateral spreader	2,00	2,50	3,00	2,00	4,71	1,88																																				
L10	Low fire exposure	Mystroxylon aethiopicum	Lateral spreader	1,00	3,00	2,00	1,00	1,57	0,63																																				
L10	Low fire exposure	Searsia lucida	Hedge former	1,00	3,00	4,00	3,00	9,42	3,77																																				
L10	Low fire exposure	Sideroxylon inerme	Lateral spreader	1,00	4,00	4,00	3,00	9,42	3,77																																				
L10	Low fire exposure	Chionathus foveolatus	Vertical grower	1,00	4,50	2,00	1,00	1,57	0,63																																				
L11	Low fire exposure	Mystroxylon aethiopicum	Lateral spreader	1,00	6,00	8,00	3,00	18,84	7,54																																				
L11	Low fire exposure	Sideroxylon inerme	Lateral spreader	1,00	7,00	7,00	5,00	27,48	10,99																																				
L11	Low fire exposure	Sideroxylon inerme	Lateral spreader	1,00	4,00	3,00	1,00	2,36	0,94																																				
L11	Low fire exposure	Canthium spinosum	Lateral spreader	1,00	5,00	4,00	2,00	6,28	2,51																																				
L11	Low fire exposure	Scolopia zeyheri	Vertical grower	1,00	5,00	3,00	2,00	4,71	1,88																																				
L11	Low fire exposure	Clausena anisata	Vertical grower	1,00	4,00	3,00	1,00	2,36	0,94																																				
L11	Low fire exposure	Dovyalis rhamnoides	Vertical grower	1,00	3,00	2,00	1,00	1,57	0,63																																				
L11	Low fire exposure	Dovyalis rhamnoides	Vertical grower	1,00	7,00	4,00	2,00	6,28	2,51																																				
L11	Low fire exposure	Mystroxylon aethiopicum	Lateral spreader	1,00	6,00	5,00	2,00	7,85	3,14																																				
L11	Low fire exposure	Allophylus decipiens	Vertical grower	1,00	5,00	4,00	3,00	9,42	3,77																																				
L11	Low fire exposure	Scolopia zeyheri	Vertical grower	1,00	7,00	4,00	3,00	9,42	3,77																																				
L11	Low fire exposure	Dovyalis rhamnoides	Vertical grower	1,00	5,00	3,00	2,00	4,71	1,88																																				
L11	Low fire exposure	Scolopia zeyheri	Vertical grower	1,00	4,00	2,00	1,00	1,57	0,63																																				
L11	Low fire exposure	Clausena anisata	Vertical grower	1,00	2,50	2,00	1,00	1,57	0,63																																				
L11	Low fire exposure	Sideroxylon inerme	Lateral spreader	1,00	8,00	6,00	4,00	18,84	7,54																																				
L11	Low fire exposure	Dovyalis rhamnoides	Vertical grower	1,00	3,00	1,00	0,50	0,39	0,16																																				
L11	Low fire exposure	Mystroxylon aethiopicum	Lateral spreader	1,00	6,00	4,00	2,00	6,28	2,51																																				
L11	Low fire exposure	Allophylus decipiens	Vertical grower	1,00	4,00	2,00	1,00	1,57	0,63																																				
L11	Low fire exposure	Scolopia zeyheri	Vertical grower	1,00	4,00	1,00	0,50	0,39	0,16																																				
L11	Low fire exposure	Mystroxylon aethiopicum	Lateral spreader	1,00	4,00	3,00	2,00	4,71	1,88																																				
L11	Low fire exposure	Zanthoxylum capense	Vertical grower	1,00	2,00	0,50	0,50	0,20	0,08																																				
L11	Low fire exposure	Zanthoxylum capense	Vertical grower	1,00	3,00	1,00	0,50	0,39	0,16																																				
L11	Low fire exposure	Dovyalis rhamnoides	Vertical grower	1,00	4,00	2,00	1,00	1,57	0,63																																				
L11	Low fire exposure	Dovyalis rhamnoides	Vertical grower	1,00	4,00	2,00	1,00	1,57	0,63																																				
L11	Low fire exposure	Sideroxylon inerme	Lateral spreader	1,00	8,00	7,00	6,00	32,97	13,19																																				
L11	Low fire exposure	Scolopia zeyheri	Vertical grower	1,00	3,00	1,00	0,50	0,39	0,16																																				
L11	Low fire exposure	Mystroxylon aethiopicum	Lateral spreader	1,00	2,50	1,00	0,50	0,39	0,16																																				
L11	Low fire exposure	Mystroxylon aethiopicum	Lateral spreader	1,00	6,00	5,00	4,00	15,70	6,28																																				
L11	Low fire exposure	Dovyalis rhamnoides	Vertical grower	1,00	4,00	1,00	0,50	0,39	0,16																																				
L11	Low fire exposure	Mystroxylon aethiopicum	Lateral spreader	1,00	5,50	4,00	3,00	9,42	3,77																																				
L11	Low fire exposure	Dovyalis rhamnoides	Vertical grower	1,00	3,00	2,00	1,00	1,57	0,63																																				
L11	Low fire exposure	Mystroxylon aethiopicum	Lateral spreader	1,00	5,00	4,00	2,00	6,28	2,51																																				
L11	Low fire exposure	Dovyalis rhamnoides	Vertical grower	1,00	4,00	3,00	2,00	4,71	1,88																																				
L11	Low fire exposure	Dovyalis rhamnoides	Vertical grower	1,00	4,00	4,00	3,00	9,42	3,77																																				
L11	Low fire exposure	Mystroxylon aethiopicum	Lateral spreader	1,00	5,00	1,00	0,50	0,39	0,16																																				
L11	Low fire exposure	Scolopia mundii	Vertical grower	1,00	4,00	2,00	1,00	1,57	0,63																																				
L11	Low fire exposure	Zanthoxylum capense	Vertical grower	1,00	6,00	4,00	2,00	6,28	2,51																																				
L11	Low fire exposure	Dovyalis rhamnoides	Vertical grower	1,00	4,00	3,00	2,00	4,71	1,88																																				
L11	Low fire exposure	Zanthoxylum capense	Vertical grower	1,00	3,00	1,00	0,50	0,39	0,16																																				
L11	Low fire exposure	Gymnosporia buxifolia	Lateral spreader	1,00	3,00	3,00	1,00	2,36	0,94																																				
L11	Low fire exposure	Dovyalis rhamnoides	Vertical grower	1,00	4,00	3,00	1,00	2,36	0,94																																				
L11	Low fire exposure	Mystroxylon aethiopicum	Lateral spreader	1,00	5,00	3,00	2,50	5,89	2,36																																				
L11	Low fire exposure	Sideroxylon inerme	Lateral spreader	1,00	6,00	5,00	3,00	11,78	4,71																																				
L11	Low fire exposure	Dovyalis rhamnoides	Vertical grower	1,00	6,00	4,00	2,00	6,28	2,51																																				
L11	Low fire exposure	Dovyalis rhamnoides	Vertical grower	1,00	5,00	4,00	3,00	9,42	3,77																																				
L12	Low fire exposure	Allophylus decipiens	Vertical grower	1,00	3,00	3,00	2,00	4,71	1,88																																				
L12	Low fire exposure	Dovyalis rhamnoides	Vertical grower	1,00	6,00	5,00	3,00	11,78	4,71																																				
L12	Low fire exposure	Sideroxylon inerme	Lateral spreader	1,00	6,00	3,00	2,00	4,71	1,88																																				
L12	Low fire exposure	Dovyalis rhamnoides	Vertical grower	1,00	6,00	2,00	1,00	1,57	0,63																																				
L12	Low fire exposure	Mystroxylon aethiopicum	Lateral spreader	1,00	3,00	3,00	1,00	2,36	0,94																																				
L12	Low fire exposure	Mystroxylon aethiopicum	Lateral spreader	1,00	7,00	7,00	6,00	32,97	13,19																																				
L12	Low fire exposure	Dovyalis rhamnoides	Vertical grower	1,00	3,00	2,00	1,00	1,57	0,63																																				
L12	Low fire exposure	Mystroxylon aethiopicum	Lateral spreader	1,00	6,00	5,00	4,00	15,70	6,28																																				
L12	Low fire exposure	Sideroxylon inerme	Lateral spreader	1,00	7,00	6,00	4,00	18,84	7,54																																				
L12	Low fire exposure	Scolopia mundii	Vertical grower	1,00	6,00	3,00	2,00	4,71	1,88																																				
L12	Low fire exposure	Dovyalis rhamnoides	Vertical grower	1,00	2,50	2,00	1,00	1,57	0,63																																				
L12	Low fire exposure	Sideroxylon inerme	Lateral spreader	1,00	7,00	5,00	4,00	15,70	6,28																																				
L12	Low fire exposure	Allophylus decipiens	Vertical grower	1,00	5,00	3,00	2,00	4,71	1,88																																				
L12	Low fire exposure	Dovyalis rhamnoides	Vertical grower	1,00	4,00	4,00	3,00	9,42	3,77																																				
L12	Low fire exposure	Mystroxylon aethiopicum	Lateral spreader	1,00	3,00	2,50	1,00	1,96	0,79																																				
L12	Low fire exposure	Dovyalis rhamnoides	Vertical grower	1,00	4,00	3,00	2,50	5,89	2,36																																				
L12	Low fire exposure	Dovyalis rhamnoides	Vertical grower	1,00	5,00	2,00	1,00	1,57	0,63																																				
L12	Low fire exposure	Dovyalis rhamnoides	Vertical grower	1,00	3,00	2,00	1,00	1,57	0,63																																				
L12	Low fire exposure	scolopia zeyheri	Vertical grower	1,00	6,00	3,00	1,00	2,36	0,94																																				
L12	Low fire exposure	Allophylus decipiens	Vertical grower	1,00	5,00	2,50	2,00	3,93	1,57																																				
L12	Low fire exposure	Dovyalis rhamnoides	Vertical grower	1,00	5,00	4,00	3,00	9,42	3,77																																				
L12	Low fire exposure	Scolopia zeyheri	Vertical grower	1,00	7,00	4,00	3,00	9,42	3,77																																				
L12	Low fire exposure	Canthium spinosum	Lateral spreader	1,00	5,00	5,00	2,00	7,85	3,14																																				
L12	Low fire exposure	Dovyalis rhamnoides	Vertical grower	1,00	4,00	2,00	1,00	1,57	0,63																																				
L12	Low fire exposure	Zanthoxylum capense	Vertical grower	1,00	8,00	5,00	4,00	15,70	6,28																																				
L12	Low fire exposure	Mystroxylon aethiopicum	Lateral spreader	1,00	5,00	6,00	3,00	14,13	5,65																																				
L12	Low fire exposure	Scolopia zeyheri	Vertical grower	1,00	5,00	2,00	1,00	1,57	0,63																																				
L12	Low fire exposure	Mystroxylon aethiopicum	Lateral spreader	1,00	6,00	6,00	3,00	14,13	5,65																																				
L12	Low fire exposure	Zanthoxylum capense	Vertical grower	1,00	7,00	4,00	3,00	9,42	3,77																																				
L12	Low fire exposure	Dovyalis rhamnoides	Vertical grower	1,00	5,00	3,00	1,00	2,36	0,94																																				
L12	Low fire exposure	Mystroxylon aethiopicum	Lateral spreader	1,00	5,00	5,00	2,00	7,85	3,14																																				
L12	Low fire exposure	Mystroxylon aethiopicum	Lateral spreader	1,00	5,00	3,00	2,00	4,71	1,88																																				
L12	Low fire exposure	Mystroxylon aethiopicum	Lateral spreader	1,00	5,00	2,00	1,00	1,57	0,63																																				
L12	Low fire exposure	Clausena anisata	Vertical grower	1,00	6,00	3,00	2,00	4,71	1,88																																				
L12	Low fire exposure	Dovyalis rhamnoides	Vertical grower	1,00	4,00	1,00	0,50	0,39	0,16																																				
L12	Low fire exposure	Canthium spinosum	Lateral spreader	1,00	5,00	4,00	3,00	9,42	3,77																																				
L12	Low fire exposure	Dovyalis rhamnoides	Vertical grower	1,00	6,00	4,00	2,00	6,28	2,51																																				
L12	Low fire exposure	Sideroxylon inerme	Lateral spreader	1,00	6,00	5,00	2,00	7,85	3,14																																				
L12	Low fire exposure	Celtis african	Vertical grower	1,00	5,00	2,00	1,00	1,57	0,63																																				
L12	Low fire exposure	Sideroxylon inerme	Lateral spreader	1,00	6,00	6,00	4,00	18,84	7,54																																				
L12	Low fire exposure	Dovyalis rhamnoides	Vertical grower	1,00	5,00	4,00	3,00	9,42	3,77																																				
L12	Low fire exposure	Mystroxylon aethiopicum	Lateral spreader	1,00	5,00	3,00	2,50	5,89	2,36																																				
L12	Low fire exposure	Mystroxylon aethiopicum	Lateral spreader	1,00	4,00	2,00	1,00	1,57	0,63																																				
L12	Low fire exposure	Dovyalis rhamnoides	Vertical grower	1,00	5,00	3,00	2,00	4,71	1,88																																				
L12	Low fire exposure	Scolopia mundii	Vertical grower	1,00	6,00	3,00	2,00	4,71	1,88																																				
L13	Low fire exposure	Sideroxylon inerme	Lateral spreader	1,00	7,00	8,00	6,00	37,68	15,07																																				
L13	Low fire exposure	Mystroxylon aethiopicum	Lateral spreader	1,00	7,00	4,00	3,00	9,42	3,77																																				
L13	Low fire exposure	Cassine peragua	Vertical grower	1,00	4,00	3,00	1,00	2,36	0,94																																				
L13	Low fire exposure	Mystroxylon aethiopicum	Lateral spreader	1,00	6,00	2,00	1,00	1,57	0,63																																				
L13	Low fire exposure	Scolopia zeyheri	Vertical grower	1,00	5,00	2,00	1,00	1,57	0,63																																				
L13	Low fire exposure	Scolopia zeyheri	Vertical grower	1,00	4,00	1,00	0,50	0,39	0,16																																				
L13	Low fire exposure	Canthium spinosum	Lateral spreader	1,00	4,00	3,00	1,00	2,36	0,94																																				
L13	Low fire exposure	Zanthoxylum capense	Vertical grower	1,00	6,00	5,00	2,00	7,85	3,14																																				
L13	Low fire exposure	Cassine peragua	Vertical grower	1,00	5,00	4,00	2,00	6,28	2,51																																				
L13	Low fire exposure	Chionathus foveolatus	Vertical grower	1,00	6,00	3,00	2,00	4,71	1,88																																				
L13	Low fire exposure	Chionathus foveolatus	Vertical grower	1,00	5,00	2,00	1,00	1,57	0,63																																				
L13	Low fire exposure	Sideroxylon inerme	Lateral spreader	1,00	5,00	2,00	1,00	1,57	0,63																																				
L13	Low fire exposure	Chionathus foveolatus	Vertical grower	1,00	5,00	2,00	1,00	1,57	0,63																																				
L13	Low fire exposure	Sideroxylon inerme	Lateral spreader	1,00	4,00	2,00	1,00	1,57	0,63																																				
L13	Low fire exposure	Dovyalis rhamnoides	Vertical grower	1,00	4,00	1,00	0,50	0,39	0,16																																				
L13	Low fire exposure	Dovyalis rhamnoides	Vertical grower	1,00	2,50	1,00	0,50	0,39	0,16																																				
L13	Low fire exposure	Mystroxylon aethiopicum	Lateral spreader	1,00	6,00	4,00	3,00	9,42	3,77																																				
L13	Low fire exposure	Cassine peragua	Vertical grower	1,00	5,00	4,00	3,00	9,42	3,77																																				
L13	Low fire exposure	Clausena anisata	Vertical grower	1,00	5,00	1,00	1,00	0,79	0,31																																				
L13	Low fire exposure	Cassine peragua	Vertical grower	1,00	5,00	4,00	3,00	9,42	3,77																																				
L13	Low fire exposure	Clausena anisata	Vertical grower	1,00	5,00	1,00	0,50	0,39	0,16																																				
L13	Low fire exposure	Mystroxylon aethiopicum	Lateral spreader	1,00	3,00	2,00	1,00	1,57	0,63																																				
L13	Low fire exposure	Sideroxylon inerme	Lateral spreader	1,00	4,00	1,00	0,50	0,39	0,16																																				
L13	Low fire exposure	Clausena anisata	Vertical grower	1,00	5,00	2,00	1,00	1,57	0,63																																				
L13	Low fire exposure	Clausena anisata	Vertical grower	1,00	4,00	2,00	1,00	1,57	0,63																																				
L13	Low fire exposure	Clausena anisata	Vertical grower	1,00	4,00	2,00	1,00	1,57	0,63																																				
L13	Low fire exposure	Clausena anisata	Vertical grower	1,00	3,00	1,00	0,50	0,39	0,16																																				
L13	Low fire exposure	Scolopia zeyheri	Vertical grower	1,00	5,00	2,00	1,00	1,57	0,63																																				
L13	Low fire exposure	Dovyalis rhamnoides	Vertical grower	1,00	3,00	2,00	1,00	1,57	0,63																																				
L13	Low fire exposure	Cassine peragua	Vertical grower	1,00	5,00	3,00	2,00	4,71	1,88																																				
L13	Low fire exposure	Cassine peragua	Vertical grower	1,00	2,50	1,00	0,50	0,39	0,16																																				
L13	Low fire exposure	Cassine peragua	Vertical grower	1,00	6,00	5,00	4,00	15,70	6,28																																				
L13	Low fire exposure	Sideroxylon inerme	Lateral spreader	1,00	5,00	3,00	2,00	4,71	1,88																																				
L13	Low fire exposure	Clausena anisata	Vertical grower	1,00	3,00	2,00	1,00	1,57	0,63																																				
L13	Low fire exposure	Dovyalis rhamnoides	Vertical grower	1,00	4,00	3,00	1,00	2,36	0,94																																				
L13	Low fire exposure	Dovyalis rhamnoides	Vertical grower	1,00	2,00	1,00	0,50	0,39	0,16																																				
L13	Low fire exposure	Zanthoxylum capense	Vertical grower	1,00	5,50	3,00	1,00	2,36	0,94																																				
L13	Low fire exposure	Canthium spinosum	Lateral spreader	1,00	5,50	2,00	1,00	1,57	0,63																																				
L13	Low fire exposure	Canthium spinosum	Lateral spreader	1,00	5,00	6,00	5,00	23,55	9,42																																				
L13	Low fire exposure	Cassine peragua	Vertical grower	1,00	5,00	4,00	2,00	6,28	2,51																																				
L13	Low fire exposure	Canthium spinosum	Lateral spreader	1,00	5,00	4,00	2,50	7,85	3,14																																				
L13	Low fire exposure	Dovyalis rhamnoides	Vertical grower	1,00	5,00	4,00	2,00	6,28	2,51																																				
L13	Low fire exposure	Dovyalis rhamnoides	Vertical grower	1,00	3,00	1,00	0,50	0,39	0,16																																				
L13	Low fire exposure	Mystroxylon aethiopicum	Lateral spreader	1,00	5,00	3,00	2,00	4,71	1,88																																				
L13	Low fire exposure	Sideroxylon inerme	Lateral spreader	1,00	7,00	10,00	7,00	54,95	21,98																																				
L13	Low fire exposure	Clausena anisata	Vertical grower	1,00	5,00	2,00	1,00	1,57	0,63																																				
L13	Low fire exposure	Mystroxylon aethiopicum	Lateral spreader	1,00	5,00	4,00	2,00	6,28	2,51																																				
L13	Low fire exposure	Dovyalis rhamnoides	Vertical grower	1,00	5,00	3,00	1,00	2,36	0,94																																				
L13	Low fire exposure	Zanthoxylum capense	Vertical grower	1,00	5,50	4,00	2,00	6,28	2,51																																				
L13	Low fire exposure	Dovyalis rhamnoides	Vertical grower	1,00	6,00	2,50	2,00	3,93	1,57																																				
L13	Low fire exposure	Dovyalis rhamnoides	Vertical grower	1,00	6,00	3,00	1,00	2,36	0,94																																				
L13	Low fire exposure	Scolopia mundii	Vertical grower	1,00	6,00	3,00	2,00	4,71	1,88																																				
L13	Low fire exposure	Scolopia mundii	Vertical grower	1,00	6,00	3,00	2,00	4,71	1,88																																				
L13	Low fire exposure	Zanthoxylum capense	Vertical grower	1,00	6,00	5,00	4,00	15,70	6,28																																				
L13	Low fire exposure	Clausena anisata	Vertical grower	1,00	5,00	3,00	1,00	2,36	0,94																																				
L13	Low fire exposure	Dovyalis rhamnoides	Vertical grower	1,00	5,00	3,00	2,00	4,71	1,88																																				
L13	Low fire exposure	Dovyalis rhamnoides	Vertical grower	1,00	6,00	3,00	2,50	5,89	2,36																																				
L13	Low fire exposure	Chionathus foveolatus	Vertical grower	1,00	6,00	2,00	1,00	1,57	0,63																																				
L13	Low fire exposure	Chionathus foveolatus	Vertical grower	1,00	6,00	3,00	2,00	4,71	1,88																																				
L13	Low fire exposure	Dovyalis rhamnoides	Vertical grower	1,00	4,00	2,00	1,00	1,57	0,63																																				
L13	Low fire exposure	Chionathus foveolatus	Vertical grower	1,00	5,00	1,00	0,50	0,39	0,16																																				
L14	Low fire exposure	Sideroxylon inerme	Lateral spreader	1,00	5,00	4,00	3,00	9,42	3,77																																				
L14	Low fire exposure	Mystroxylon aethiopicum	Lateral spreader	1,00	6,00	7,00	4,00	21,98	8,79																																				
L14	Low fire exposure	Sideroxylon inerme	Lateral spreader	1,00	5,00	2,00	1,00	1,57	0,63																																				
L14	Low fire exposure	Cassine peragua	Vertical grower	1,00	2,50	3,00	2,00	4,71	1,88																																				
L14	Low fire exposure	Cassine peragua	Vertical grower	1,00	2,00	2,00	1,00	1,57	0,63																																				
L14	Low fire exposure	Pterocelastrus tricuspidatus	Lateral spreader	1,00	4,00	2,00	1,00	1,57	0,63																																				
L14	Low fire exposure	Sideroxylon inerme	Lateral spreader	1,00	5,00	4,00	2,00	6,28	2,51																																				
L14	Low fire exposure	Chionathus foveolatus	Vertical grower	1,00	6,00	4,00	3,00	9,42	3,77																																				
L14	Low fire exposure	Cassine peragua	Vertical grower	1,00	5,00	3,00	2,00	4,71	1,88																																				
L14	Low fire exposure	Sideroxylon inerme	Lateral spreader	1,00	6,00	6,00	4,00	18,84	7,54																																				
L14	Low fire exposure	Chionathus foveolatus	Vertical grower	1,00	6,00	3,00	2,00	4,71	1,88																																				
L14	Low fire exposure	Cassine peragua	Vertical grower	1,00	6,00	7,00	3,50	19,23	7,69																																				
L14	Low fire exposure	Dovyalis rhamnoides	Vertical grower	1,00	4,00	2,50	2,00	3,93	1,57																																				
L14	Low fire exposure	Dovyalis rhamnoides	Vertical grower	1,00	5,00	2,50	1,50	2,94	1,18																																				
L14	Low fire exposure	Chionathus foveolatus	Vertical grower	1,00	5,00	2,00	1,50	2,36	0,94																																				
L14	Low fire exposure	Dovyalis rhamnoides	Vertical grower	1,00	4,00	1,00	0,50	0,39	0,16																																				
L14	Low fire exposure	Canthium spinosum	Lateral spreader	1,00	3,00	2,00	1,00	1,57	0,63																																				
L14	Low fire exposure	Dovyalis rhamnoides	Vertical grower	1,00	4,00	2,00	1,00	1,57	0,63																																				
L14	Low fire exposure	Mystroxylon aethiopicum	Lateral spreader	1,00	4,00	3,00	2,00	4,71	1,88																																				
L14	Low fire exposure	Chionathus foveolatus	Vertical grower	1,00	4,00	1,00	0,50	0,39	0,16																																				
L14	Low fire exposure	Scolopia zeyheri	Vertical grower	1,00	5,00	2,00	1,00	1,57	0,63																																				
L14	Low fire exposure	Pterocelastrus tricuspidatus	Lateral spreader	1,00	4,50	2,00	1,00	1,57	0,63																																				
L14	Low fire exposure	Dovyalis rhamnoides	Vertical grower	1,00	4,00	3,00	2,00	4,71	1,88																																				
L14	Low fire exposure	Dovyalis rhamnoides	Vertical grower	1,00	5,00	2,00	1,00	1,57	0,63																																				
L14	Low fire exposure	Mystroxylon aethiopicum	Lateral spreader	1,00	2,00	2,00	1,00	1,57	0,63																																				
L14	Low fire exposure	Dovyalis rhamnoides	Vertical grower	1,00	4,00	1,50	1,00	1,18	0,47																																				
L14	Low fire exposure	Cassine peragua	Vertical grower	1,00	6,00	5,00	3,00	11,78	4,71																																				
L14	Low fire exposure	Sideroxylon inerme	Lateral spreader	1,00	7,00	7,00	5,00	27,48	10,99																																				
L14	Low fire exposure	Cassine peragua	Vertical grower	1,00	2,50	2,00	1,00	1,57	0,63																																				
L14	Low fire exposure	Dovyalis rhamnoides	Vertical grower	1,00	4,00	2,00	1,00	1,57	0,63																																				
L14	Low fire exposure	Dovyalis rhamnoides	Vertical grower	1,00	4,50	2,00	1,00	1,57	0,63																																				
L14	Low fire exposure	Chionathus foveolatus	Vertical grower	1,00	4,50	2,00	1,50	2,36	0,94																																				
L14	Low fire exposure	Dovyalis rhamnoides	Vertical grower	1,00	3,00	2,00	1,00	1,57	0,63																																				
L14	Low fire exposure	Clausena anisata	Vertical grower	1,00	6,00	3,00	2,50	5,89	2,36																																				
L14	Low fire exposure	Sideroxylon inerme	Lateral spreader	1,00	4,00	1,50	1,00	1,18	0,47																																				
L14	Low fire exposure	Dovyalis rhamnoides	Vertical grower	1,00	3,50	2,00	1,00	1,57	0,63																																				
L14	Low fire exposure	Mystroxylon aethiopicum	Lateral spreader	1,00	5,00	3,00	2,00	4,71	1,88																																				
L14	Low fire exposure	Cassine peragua	Vertical grower	1,00	3,00	3,00	1,00	2,36	0,94																																				
L14	Low fire exposure	Cassine peragua	Vertical grower	1,00	6,00	5,00	4,00	15,70	6,28																																				
L14	Low fire exposure	Mystroxylon aethiopicum	Lateral spreader	1,00	2,50	1,50	1,00	1,18	0,47																																				
L14	Low fire exposure	Scolopia zeyheri	Vertical grower	1,00	4,00	2,00	1,50	2,36	0,94																																				
L14	Low fire exposure	Cassine peragua	Vertical grower	1,00	4,50	3,00	2,00	4,71	1,88																																				
L14	Low fire exposure	Mystroxylon aethiopicum	Lateral spreader	1,00	5,00	4,00	3,00	9,42	3,77																																				
L14	Low fire exposure	Cassine peragua	Vertical grower	1,00	6,00	2,00	1,50	2,36	0,94																																				
L14	Low fire exposure	Cassine peragua	Vertical grower	1,00	3,50	2,00	1,00	1,57	0,63																																				
L14	Low fire exposure	Cassine peragua	Vertical grower	1,00	2,00	3,00	1,00	2,36	0,94																																				
L14	Low fire exposure	Clausena anisata	Vertical grower	1,00	2,00	1,00	0,50	0,39	0,16																																				
L14	Low fire exposure	Mystroxylon aethiopicum	Lateral spreader	1,00	3,50	3,00	2,50	5,89	2,36																																				
L15	Low fire exposure	Sideroxylon inerme	Lateral spreader	1,00	8,00	7,00	6,00	32,97	13,19																																				
L15	Low fire exposure	Sideroxylon inerme	Lateral spreader	1,00	8,00	8,00	6,00	37,68	15,07																																				
L15	Low fire exposure	Dovyalis rhamnoides	Vertical grower	1,00	2,00	3,00	1,00	2,36	0,94																																				
L15	Low fire exposure	Dovyalis rhamnoides	Vertical grower	1,00	4,00	3,00	2,00	4,71	1,88																																				
L15	Low fire exposure	Chionathus foveolatus	Vertical grower	1,00	4,00	1,50	1,00	1,18	0,47																																				
L15	Low fire exposure	Zanthoxylum capense	Vertical grower	1,00	5,50	3,50	2,00	5,50	2,20																																				
L15	Low fire exposure	Canthium spinosum	Lateral spreader	1,00	5,00	5,00	3,00	11,78	4,71																																				
L15	Low fire exposure	Chionathus foveolatus	Vertical grower	1,00	6,00	3,00	2,00	4,71	1,88																																				
L15	Low fire exposure	Dovyalis rhamnoides	Vertical grower	1,00	2,00	2,50	1,00	1,96	0,79																																				
L15	Low fire exposure	Gymnosporia nemorosa	Lateral spreader	1,00	3,00	2,50	1,50	2,94	1,18																																				
L15	Low fire exposure	Chionathus foveolatus	Vertical grower	1,00	3,00	1,00	0,50	0,39	0,16																																				
L15	Low fire exposure	Dovyalis rhamnoides	Vertical grower	1,00	2,00	2,00	1,50	2,36	0,94																																				
L15	Low fire exposure	Mystroxylon aethiopicum	Lateral spreader	1,00	5,00	2,50	2,00	3,93	1,57																																				
L15	Low fire exposure	Mystroxylon aethiopicum	Lateral spreader	1,00	4,50	3,50	2,50	6,87	2,75																																				
L15	Low fire exposure	Dovyalis rhamnoides	Vertical grower	1,00	2,00	1,00	0,50	0,39	0,16																																				
L15	Low fire exposure	Sideroxylon inerme	Lateral spreader	1,00	8,00	6,00	5,00	23,55	9,42																																				
L15	Low fire exposure	Sideroxylon inerme	Lateral spreader	1,00	7,00	4,50	3,00	10,60	4,24																																				
L15	Low fire exposure	Allophylus decipiens	Vertical grower	1,00	6,00	3,00	2,50	5,89	2,36																																				
L15	Low fire exposure	Allophylus decipiens	Vertical grower	1,00	7,00	4,50	3,00	10,60	4,24																																				
L15	Low fire exposure	Sideroxylon inerme	Lateral spreader	1,00	7,00	2,50	1,00	1,96	0,79																																				
L15	Low fire exposure	Dovyalis rhamnoides	Vertical grower	1,00	4,50	2,00	1,00	1,57	0,63																																				
L15	Low fire exposure	Allophylus decipiens	Vertical grower	1,00	7,00	4,00	2,00	6,28	2,51																																				
L15	Low fire exposure	Sideroxylon inerme	Lateral spreader	1,00	7,00	6,50	5,50	28,06	11,23																																				
L15	Low fire exposure	Clausena anisata	Vertical grower	1,00	6,00	2,00	1,00	1,57	0,63																																				
L15	Low fire exposure	Clausena anisata	Vertical grower	1,00	6,00	4,00	2,50	7,85	3,14																																				
L15	Low fire exposure	Allophylus decipiens	Vertical grower	1,00	6,00	5,00	3,00	11,78	4,71																																				
L15	Low fire exposure	Cassine peragua	Vertical grower	1,00	3,50	2,00	1,00	1,57	0,63																																				
L15	Low fire exposure	Chionathus foveolatus	Vertical grower	1,00	2,00	1,00	0,50	0,39	0,16																																				
L15	Low fire exposure	Dovyalis rhamnoides	Vertical grower	1,00	3,00	1,00	0,50	0,39	0,16																																				
L15	Low fire exposure	Chionathus foveolatus	Vertical grower	1,00	6,00	2,50	2,00	3,93	1,57																																				
L15	Low fire exposure	Gymnosporia nemorosa	Lateral spreader	1,00	2,50	2,00	1,50	2,36	0,94																																				
L15	Low fire exposure	Allophylus decipiens	Vertical grower	1,00	5,00	2,00	1,00	1,57	0,63																																				
L15	Low fire exposure	Sideroxylon inerme	Lateral spreader	1,00	7,00	7,00	6,00	32,97	13,19																																				
L15	Low fire exposure	Chionathus foveolatus	Vertical grower	1,00	6,00	2,50	1,00	1,96	0,79																																				
L15	Low fire exposure	Chionathus foveolatus	Vertical grower	1,00	6,00	1,00	1,00	0,79	0,31																																				
L15	Low fire exposure	Mystroxylon aethiopicum	Lateral spreader	1,00	7,00	6,00	5,00	23,55	9,42																																				
L15	Low fire exposure	Apodytes dimidiata 	Vertical grower	1,00	6,00	2,00	1,50	2,36	0,94																																				
L15	Low fire exposure	Chionathus foveolatus	Vertical grower	1,00	7,00	2,00	1,50	2,36	0,94																																				
L15	Low fire exposure	Chionathus foveolatus	Vertical grower	1,00	5,00	1,50	1,00	1,18	0,47																																				
L15	Low fire exposure	Sideroxylon inerme	Lateral spreader	1,00	7,00	8,00	6,00	37,68	15,07																																				
L15	Low fire exposure	Chionathus foveolatus	Vertical grower	1,00	7,00	3,50	2,50	6,87	2,75																																				
L15	Low fire exposure	Chionathus foveolatus	Vertical grower	1,00	4,50	1,50	1,00	1,18	0,47																																				
L15	Low fire exposure	Chionathus foveolatus	Vertical grower	1,00	5,50	2,00	1,50	2,36	0,94																																				
L15	Low fire exposure	Mystroxylon aethiopicum	Lateral spreader	1,00	4,00	4,00	3,50	10,99	4,40																																				
L15	Low fire exposure	Gymnosporia buxifolia	Lateral spreader	1,00	4,00	4,00	2,50	7,85	3,14																																				
L15	Low fire exposure	Gymnosporia buxifolia	Lateral spreader	1,00	4,00	1,00	0,50	0,39	0,16																																				
L16	Low fire exposure	Pterocelastrus tricuspidatus	Lateral spreader	1,00	4,50	2,00	1,50	2,36	0,94																																				
L16	Low fire exposure	Sideroxylon inerme	Lateral spreader	1,00	6,50	6,00	4,00	18,84	7,54																																				
L16	Low fire exposure	Chionathus foveolatus	Vertical grower	1,00	5,00	1,50	1,00	1,18	0,47																																				
L16	Low fire exposure	Gymnosporia buxifolia	Lateral spreader	1,00	3,00	1,00	0,50	0,39	0,16																																				
L16	Low fire exposure	Cassine peragua	Vertical grower	1,00	2,00	2,00	1,00	1,57	0,63																																				
L16	Low fire exposure	Pterocelastrus tricuspidatus	Lateral spreader	1,00	6,50	3,00	2,00	4,71	1,88																																				
L16	Low fire exposure	Pterocelastrus tricuspidatus	Lateral spreader	1,00	2,00	1,00	0,50	0,39	0,16																																				
L16	Low fire exposure	Pterocelastrus tricuspidatus	Lateral spreader	1,00	2,00	1,00	0,50	0,39	0,16																																				
L16	Low fire exposure	Chionathus foveolatus	Vertical grower	1,00	6,00	2,50	1,00	1,96	0,79																																				
L16	Low fire exposure	Cassine peragua	Vertical grower	1,00	5,50	3,00	2,00	4,71	1,88																																				
L16	Low fire exposure	Psydrax obovata	Vertical grower	1,00	6,50	8,50	8,00	53,38	21,35																																				
L16	Low fire exposure	Mystroxylon aethiopicum	Lateral spreader	1,00	2,00	1,50	1,00	1,18	0,47																																				
L16	Low fire exposure	Zanthoxylum capense	Vertical grower	1,00	5,00	1,50	1,00	1,18	0,47																																				
L16	Low fire exposure	Mystroxylon aethiopicum	Lateral spreader	1,00	4,50	2,00	1,00	1,57	0,63																																				
L16	Low fire exposure	Cassine peragua	Vertical grower	1,00	6,00	5,00	4,00	15,70	6,28																																				
L16	Low fire exposure	Mystroxylon aethiopicum	Lateral spreader	1,00	5,50	2,00	1,50	2,36	0,94																																				
L16	Low fire exposure	Mystroxylon aethiopicum	Lateral spreader	1,00	3,00	2,50	1,00	1,96	0,79																																				
L16	Low fire exposure	Cassine peragua	Vertical grower	1,00	4,00	2,00	1,00	1,57	0,63																																				
L16	Low fire exposure	Mystroxylon aethiopicum	Lateral spreader	1,00	5,50	2,50	1,50	2,94	1,18																																				
L16	Low fire exposure	Pterocelastrus tricuspidatus	Lateral spreader	1,00	7,00	7,00	5,00	27,48	10,99																																				
L16	Low fire exposure	Mystroxylon aethiopicum	Lateral spreader	1,00	6,00	3,00	1,50	3,53	1,41																																				
L16	Low fire exposure	Cassine peragua	Vertical grower	1,00	6,00	5,50	3,00	12,95	5,18																																				
L16	Low fire exposure	Clausena anisata	Vertical grower	1,00	6,00	2,00	1,00	1,57	0,63																																				
L16	Low fire exposure	Pterocelastrus tricuspidatus	Lateral spreader	1,00	5,50	3,00	1,50	3,53	1,41																																				
L16	Low fire exposure	Mystroxylon aethiopicum	Lateral spreader	1,00	5,50	2,00	1,00	1,57	0,63																																				
L16	Low fire exposure	Sideroxylon inerme	Lateral spreader	1,00	4,00	2,00	1,00	1,57	0,63																																				
L16	Low fire exposure	Apodytes dimidiata 	Vertical grower	1,00	6,00	2,50	1,00	1,96	0,79																																				
L16	Low fire exposure	Mystroxylon aethiopicum	Lateral spreader	1,00	5,00	1,50	1,00	1,18	0,47																																				
L16	Low fire exposure	Mystroxylon aethiopicum	Lateral spreader	1,00	5,00	2,50	1,00	1,96	0,79																																				
L16	Low fire exposure	Clausena anisata	Vertical grower	1,00	5,00	1,50	1,00	1,18	0,47																																				
L16	Low fire exposure	Mystroxylon aethiopicum	Lateral spreader	1,00	5,50	4,00	3,00	9,42	3,77																																				
L16	Low fire exposure	Mystroxylon aethiopicum	Lateral spreader	1,00	6,00	6,00	5,00	23,55	9,42																																				
L16	Low fire exposure	Mystroxylon aethiopicum	Lateral spreader	1,00	6,00	4,00	2,00	6,28	2,51																																				
L16	Low fire exposure	Mystroxylon aethiopicum	Lateral spreader	1,00	5,50	4,00	3,00	9,42	3,77																																				
L16	Low fire exposure	Pterocelastrus tricuspidatus	Lateral spreader	1,00	6,00	4,00	3,00	9,42	3,77																																				
L16	Low fire exposure	Mystroxylon aethiopicum	Lateral spreader	1,00	5,00	2,00	1,00	1,57	0,63																																				
L16	Low fire exposure	Sideroxylon inerme	Lateral spreader	1,00	6,00	2,00	1,00	1,57	0,63																																				
L16	Low fire exposure	Apodytes dimidiata 	Vertical grower	1,00	6,00	3,00	2,00	4,71	1,88																																				
L16	Low fire exposure	Apodytes dimidiata 	Vertical grower	1,00	5,50	2,00	1,00	1,57	0,63																																				
L16	Low fire exposure	Cassine peragua	Vertical grower	1,00	5,00	3,50	3,00	8,24	3,30																																				
L16	Low fire exposure	Sideroxylon inerme	Lateral spreader	1,00	6,50	10,00	7,00	54,95	21,98																																				
L16	Low fire exposure	Mystroxylon aethiopicum	Lateral spreader	1,00	5,50	2,00	1,00	1,57	0,63																																				
L16	Low fire exposure	Pterocelastrus tricuspidatus	Lateral spreader	1,00	6,00	6,50	5,00	25,51	10,21																																				
L16	Low fire exposure	Cassine peragua	Vertical grower	1,00	5,50	4,00	3,00	9,42	3,77																																				
L16	Low fire exposure	Pterocelastrus tricuspidatus	Lateral spreader	1,00	6,50	6,50	4,00	20,41	8,16																																				
L16	Low fire exposure	Scolopia zeyheri	Vertical grower	1,00	6,00	3,00	2,50	5,89	2,36																																				
L16	Low fire exposure	Acokanthera oppositifolia	Vertical grower	1,00	4,50	3,00	2,00	4,71	1,88																																				
L16	Low fire exposure	Pterocelastrus tricuspidatus	Lateral spreader	1,00	5,50	5,00	4,00	15,70	6,28																																				
L16	Low fire exposure	Apodytes dimidiata 	Vertical grower	1,00	6,50	4,00	3,00	9,42	3,77																																				
L17	Low fire exposure	Apodytes dimidiata 	Vertical grower	1,00	8,00	5,00	4,00	15,70	6,28																																				
L17	Low fire exposure	Mystroxylon aethiopicum	Lateral spreader	1,00	6,00	5,00	4,00	15,70	6,28																																				
L17	Low fire exposure	Pterocelastrus tricuspidatus	Lateral spreader	1,00	6,00	5,00	4,50	17,66	7,07																																				
L17	Low fire exposure	Pterocelastrus tricuspidatus	Lateral spreader	1,00	7,00	5,00	4,00	15,70	6,28																																				
L17	Low fire exposure	Pterocelastrus tricuspidatus	Lateral spreader	1,00	6,00	4,00	3,50	10,99	4,40																																				
L17	Low fire exposure	Mystroxylon aethiopicum	Lateral spreader	1,00	2,50	1,00	0,50	0,39	0,16																																				
L17	Low fire exposure	Pterocelastrus tricuspidatus	Lateral spreader	1,00	6,00	2,00	1,00	1,57	0,63																																				
L17	Low fire exposure	Mystroxylon aethiopicum	Lateral spreader	1,00	5,50	4,00	3,00	9,42	3,77																																				
L17	Low fire exposure	Pterocelastrus tricuspidatus	Lateral spreader	1,00	6,50	6,00	5,00	23,55	9,42																																				
L17	Low fire exposure	Pterocelastrus tricuspidatus	Lateral spreader	1,00	6,00	4,00	3,50	10,99	4,40																																				
L17	Low fire exposure	Sideroxylon inerme	Lateral spreader	1,00	6,00	5,00	3,00	11,78	4,71																																				
L17	Low fire exposure	Pterocelastrus tricuspidatus	Lateral spreader	1,00	7,00	4,00	3,00	9,42	3,77																																				
L17	Low fire exposure	Pterocelastrus tricuspidatus	Lateral spreader	1,00	6,00	4,00	2,00	6,28	2,51																																				
L17	Low fire exposure	Pterocelastrus tricuspidatus	Lateral spreader	1,00	7,00	2,00	1,00	1,57	0,63																																				
L17	Low fire exposure	Apodytes dimidiata 	Vertical grower	1,00	7,00	5,00	4,00	15,70	6,28																																				
L17	Low fire exposure	Mystroxylon aethiopicum	Lateral spreader	1,00	5,00	2,00	1,50	2,36	0,94																																				
L17	Low fire exposure	Apodytes dimidiata 	Vertical grower	1,00	3,00	1,50	1,00	1,18	0,47																																				
L17	Low fire exposure	Apodytes dimidiata 	Vertical grower	1,00	7,00	3,00	2,00	4,71	1,88																																				
L17	Low fire exposure	Pterocelastrus tricuspidatus	Lateral spreader	1,00	5,50	4,00	3,00	9,42	3,77																																				
L17	Low fire exposure	Cassine peragua	Vertical grower	1,00	2,00	2,00	1,00	1,57	0,63																																				
L17	Low fire exposure	Sideroxylon inerme	Lateral spreader	1,00	6,00	4,00	2,50	7,85	3,14																																				
L17	Low fire exposure	Mystroxylon aethiopicum	Lateral spreader	1,00	5,50	5,00	4,00	15,70	6,28																																				
L17	Low fire exposure	Dovyalis rhamnoides	Vertical grower	1,00	5,00	2,00	1,50	2,36	0,94																																				
L17	Low fire exposure	Cassine peragua	Vertical grower	1,00	4,00	1,00	0,50	0,39	0,16																																				
L17	Low fire exposure	Euclea racemosa	Vertical grower	1,00	5,00	2,00	1,00	1,57	0,63																																				
L17	Low fire exposure	Pterocelastrus tricuspidatus	Lateral spreader	1,00	5,50	6,00	4,00	18,84	7,54																																				
L17	Low fire exposure	Cassine peragua	Vertical grower	1,00	5,00	2,50	1,50	2,94	1,18																																				
L17	Low fire exposure	Cassine peragua	Vertical grower	1,00	5,00	2,00	1,50	2,36	0,94																																				
L17	Low fire exposure	Sideroxylon inerme	Lateral spreader	1,00	5,50	1,50	1,00	1,18	0,47																																				
L17	Low fire exposure	Sideroxylon inerme	Lateral spreader	1,00	6,00	5,00	3,50	13,74	5,50																																				
L17	Low fire exposure	Mystroxylon aethiopicum	Lateral spreader	1,00	5,00	2,00	1,00	1,57	0,63																																				
L17	Low fire exposure	Euclea racemosa	Vertical grower	1,00	5,00	1,50	1,00	1,18	0,47																																				
L17	Low fire exposure	Dovyalis rhamnoides	Vertical grower	1,00	5,50	2,50	1,00	1,96	0,79																																				
L17	Low fire exposure	Mystroxylon aethiopicum	Lateral spreader	1,00	5,00	2,00	1,00	1,57	0,63																																				
L17	Low fire exposure	Mystroxylon aethiopicum	Lateral spreader	1,00	4,00	2,00	1,00	1,57	0,63																																				
L17	Low fire exposure	Pterocelastrus tricuspidatus	Lateral spreader	1,00	7,00	5,00	4,00	15,70	6,28																																				
M1	Moderate fire exposure	Mystroxylon aethiopicum	Lateral spreader	3,00	5,00	2,50	1,50	2,94	1,18																																				
M1	Moderate fire exposure	Psydrax obovata	Vertical grower	1,00	4,00	5,00	4,00	15,70	6,28																																				
M1	Moderate fire exposure	Pterocelastrus tricuspidatus	Lateral spreader	7,00	5,00	5,00	3,50	13,74	5,50																																				
M1	Moderate fire exposure	Dovyalis rotundifolia	Vertical grower	1,00	4,00	1,00	1,00	0,79	0,31																																				
M1	Moderate fire exposure	Mystroxylon aethiopicum	Lateral spreader	6,00	4,00	2,50	3,00	5,89	2,36																																				
M1	Moderate fire exposure	Searsia glauca	Hedge former	2,00	6,00	3,00	2,00	4,71	1,88																																				
M1	Moderate fire exposure	Psydrax obovata	Vertical grower	1,00	3,50	3,00	1,00	2,36	0,94																																				
M1	Moderate fire exposure	Pterocelastrus tricuspidatus	Lateral spreader	2,00	4,50	3,00	2,00	4,71	1,88																																				
M1	Moderate fire exposure	Pterocelastrus tricuspidatus	Lateral spreader	6,00	5,50	9,00	7,00	49,46	19,78																																				
M1	Moderate fire exposure	Pterocelastrus tricuspidatus	Lateral spreader	6,00	4,50	6,00	3,00	14,13	5,65																																				
M1	Moderate fire exposure	Psydrax obovata	Vertical grower	8,00	5,00	4,00	3,00	9,42	3,77																																				
M1	Moderate fire exposure	Dovyalis rhamnoides	Vertical grower	1,00	4,50	3,00	1,00	2,36	0,94																																				
M1	Moderate fire exposure	Psydrax obovata	Vertical grower	4,00	4,00	2,00	1,50	2,36	0,94																																				
M1	Moderate fire exposure	Pterocelastrus tricuspidatus	Lateral spreader	9,00	4,50	6,00	5,00	23,55	9,42																																				
M1	Moderate fire exposure	Pterocelastrus tricuspidatus	Lateral spreader	4,00	4,00	6,00	4,00	18,84	7,54																																				
M1	Moderate fire exposure	Psydrax obovata	Vertical grower	1,00	4,00	2,00	1,50	2,36	0,94																																				
M1	Moderate fire exposure	Pterocelastrus tricuspidatus	Lateral spreader	5,00	4,00	4,00	3,00	9,42	3,77																																				
M1	Moderate fire exposure	Pterocelastrus tricuspidatus	Lateral spreader	5,00	4,50	4,00	3,50	10,99	4,40																																				
M1	Moderate fire exposure	Sideroxylon inerme	Lateral spreader	3,00	1,00	1,00	1,00	0,79	0,31																																				
M1	Moderate fire exposure	Sideroxylon inerme	Lateral spreader	3,00	1,00	1,00	1,00	0,79	0,31																																				
M1	Moderate fire exposure	Pterocelastrus tricuspidatus	Lateral spreader	3,00	4,00	4,00	2,00	6,28	2,51																																				
M1	Moderate fire exposure	Sideroxylon inerme	Lateral spreader	1,00	1,00	1,00	1,00	0,79	0,31																																				
M1	Moderate fire exposure	Psydrax obovata	Vertical grower	2,00	1,00	1,00	1,00	0,79	0,31																																				
M1	Moderate fire exposure	Pterocelastrus tricuspidatus	Lateral spreader	10,00	4,00	4,50	4,00	14,13	5,65																																				
M1	Moderate fire exposure	Mystroxylon aethiopicum	Lateral spreader	6,00	1,00	1,00	1,00	0,79	0,31																																				
M1	Moderate fire exposure	Mystroxylon aethiopicum	Lateral spreader	3,00	1,00	1,00	1,00	0,79	0,31																																				
M1	Moderate fire exposure	Mystroxylon aethiopicum	Lateral spreader	4,00	3,00	2,00	1,50	2,36	0,94																																				
M2	Moderate fire exposure	Pterocelastrus tricuspidatus	Lateral spreader	8,00	4,50	5,00	4,00	15,70	6,28																																				
M2	Moderate fire exposure	Pterocelastrus tricuspidatus	Lateral spreader	5,00	3,50	3,00	2,00	4,71	1,88																																				
M2	Moderate fire exposure	Pterocelastrus tricuspidatus	Lateral spreader	8,00	4,50	4,00	3,00	9,42	3,77																																				
M2	Moderate fire exposure	Pterocelastrus tricuspidatus	Lateral spreader	14,00	4,00	5,00	4,00	15,70	6,28																																				
M2	Moderate fire exposure	Pterocelastrus tricuspidatus	Lateral spreader	8,00	4,00	7,00	6,00	32,97	13,19																																				
M2	Moderate fire exposure	Pterocelastrus tricuspidatus	Lateral spreader	3,00	4,00	3,50	3,00	8,24	3,30																																				
M2	Moderate fire exposure	Pterocelastrus tricuspidatus	Lateral spreader	3,00	5,00	3,00	2,80	6,59	2,64																																				
M2	Moderate fire exposure	Pterocelastrus tricuspidatus	Lateral spreader	4,00	3,50	7,00	4,00	21,98	8,79																																				
M2	Moderate fire exposure	Searsia glauca	Hedge former	3,00	3,50	5,00	3,00	11,78	4,71																																				
M2	Moderate fire exposure	Searsia glauca	Hedge former	3,00	3,50	6,00	4,00	18,84	7,54																																				
M2	Moderate fire exposure	Pterocelastrus tricuspidatus	Lateral spreader	5,00	4,00	8,00	7,00	43,96	17,58																																				
M2	Moderate fire exposure	Searsia glauca	Hedge former	0,00	1,00	1,00	1,00	0,79	0,31																																				
M2	Moderate fire exposure	Pterocelastrus tricuspidatus	Lateral spreader	5,00	3,50	3,50	2,50	6,87	2,75																																				
M2	Moderate fire exposure	Pterocelastrus tricuspidatus	Lateral spreader	11,00	4,50	13,00	11,00	112,26	44,90																																				
M2	Moderate fire exposure	Searsia glauca	Hedge former	4,00	3,00	4,00	3,00	9,42	3,77																																				
M2	Moderate fire exposure	Pterocelastrus tricuspidatus	Lateral spreader	8,00	4,00	7,00	5,00	27,48	10,99																																				
M2	Moderate fire exposure	Sideroxylon inerme	Lateral spreader	5,00	4,00	6,00	4,00	18,84	7,54																																				
M3	Moderate fire exposure	Pterocelastrus tricuspidatus	Lateral spreader	2,00	4,00	3,00	2,00	4,71	1,88																																				
M3	Moderate fire exposure	Sideroxylon inerme	Lateral spreader	4,00	4,00	3,00	1,50	3,53	1,41																																				
M3	Moderate fire exposure	Pterocelastrus tricuspidatus	Lateral spreader	2,00	3,50	3,50	3,00	8,24	3,30																																				
M3	Moderate fire exposure	Searsia glauca	Hedge former	3,00	1,00	1,00	1,00	0,79	0,31																																				
M3	Moderate fire exposure	Pterocelastrus tricuspidatus	Lateral spreader	7,00	5,00	12,00	11,00	103,62	41,45																																				
M3	Moderate fire exposure	Pterocelastrus tricuspidatus	Lateral spreader	5,00	5,50	11,00	8,00	69,08	27,63																																				
M3	Moderate fire exposure	Pterocelastrus tricuspidatus	Lateral spreader	6,00	5,00	6,00	5,00	23,55	9,42																																				
M3	Moderate fire exposure	Pterocelastrus tricuspidatus	Lateral spreader	2,00	4,50	3,50	3,00	8,24	3,30																																				
M3	Moderate fire exposure	Pterocelastrus tricuspidatus	Lateral spreader	8,00	4,50	4,50	4,00	14,13	5,65																																				
M3	Moderate fire exposure	Sideroxylon inerme	Lateral spreader	2,00	1,00	1,00	1,00	0,79	0,31																																				
M3	Moderate fire exposure	Dovyalis rotundifolia	Vertical grower	3,00	4,00	3,20	3,00	7,54	3,01																																				
M4	Moderate fire exposure	Searsia glauca	Hedge former	2,00	2,50	3,50	3,00	8,24	3,30																																				
M4	Moderate fire exposure	Searsia glauca	Hedge former	1,00	2,00	3,50	3,00	8,24	3,30																																				
M4	Moderate fire exposure	Pterocelastrus tricuspidatus	Lateral spreader	2,00	3,50	5,00	4,50	17,66	7,07																																				
M4	Moderate fire exposure	Searsia glauca	Hedge former	3,00	3,00	5,00	4,00	15,70	6,28																																				
M4	Moderate fire exposure	Searsia glauca	Hedge former	4,00	1,00	1,00	1,00	0,79	0,31																																				
M4	Moderate fire exposure	Pterocelastrus tricuspidatus	Lateral spreader	8,00	5,00	7,50	7,00	41,21	16,49																																				
M4	Moderate fire exposure	Pterocelastrus tricuspidatus	Lateral spreader	10,00	4,50	7,00	6,00	32,97	13,19																																				
M4	Moderate fire exposure	Pterocelastrus tricuspidatus	Lateral spreader	8,00	5,00	9,00	8,50	60,05	24,02																																				
M4	Moderate fire exposure	Scutia myrtina	Lateral spreader	3,00	1,00	1,00	1,00	0,79	0,31																																				
M4	Moderate fire exposure	Sideroxylon inerme	Lateral spreader	2,00	1,00	1,00	1,00	0,79	0,31																																				
M4	Moderate fire exposure	Pterocelastrus tricuspidatus	Lateral spreader	2,00	4,50	5,50	5,00	21,59	8,64																																				
M4	Moderate fire exposure	Pterocelastrus tricuspidatus	Lateral spreader	5,00	3,50	4,00	3,50	10,99	4,40																																				
M4	Moderate fire exposure	Mystroxylon aethiopicum	Lateral spreader	3,00	2,50	4,00	3,00	9,42	3,77																																				
M4	Moderate fire exposure	Pterocelastrus tricuspidatus	Lateral spreader	6,00	4,50	8,00	6,00	37,68	15,07																																				
M4	Moderate fire exposure	Mystroxylon aethiopicum	Lateral spreader	3,00	3,50	3,00	2,00	4,71	1,88																																				
M4	Moderate fire exposure	Pterocelastrus tricuspidatus	Lateral spreader	3,00	3,50	4,00	3,50	10,99	4,40																																				
M4	Moderate fire exposure	Sideroxylon inerme	Lateral spreader	2,00	1,00	1,00	1,00	0,79	0,31																																				
M4	Moderate fire exposure	Pterocelastrus tricuspidatus	Lateral spreader	8,00	4,50	7,00	6,50	35,72	14,29																																				
M4	Moderate fire exposure	Mystroxylon aethiopicum	Lateral spreader	6,00	5,00	5,00	4,00	15,70	6,28																																				
M4	Moderate fire exposure	Pterocelastrus tricuspidatus	Lateral spreader	4,00	4,00	6,00	5,00	23,55	9,42																																				
M4	Moderate fire exposure	Pterocelastrus tricuspidatus	Lateral spreader	7,00	4,00	6,00	6,50	30,62	12,25																																				
M4	Moderate fire exposure	Pterocelastrus tricuspidatus	Lateral spreader	7,00	4,50	9,00	8,50	60,05	24,02																																				
M4	Moderate fire exposure	Mystroxylon aethiopicum	Lateral spreader	2,00	4,00	3,00	2,50	5,89	2,36																																				
M4	Moderate fire exposure	Searsia glauca	Hedge former	1,00	3,00	3,00	2,50	5,89	2,36																																				
M5	Moderate fire exposure	Pterocelastrus tricuspidatus	Lateral spreader	5,00	5,50	4,50	4,00	14,13	5,65																																				
M5	Moderate fire exposure	Pterocelastrus tricuspidatus	Lateral spreader	4,00	4,00	6,00	5,00	23,55	9,42																																				
M5	Moderate fire exposure	Sideroxylon inerme	Lateral spreader	1,00	3,50	1,00	1,00	0,79	0,31																																				
M5	Moderate fire exposure	Pterocelastrus tricuspidatus	Lateral spreader	12,00	4,50	11,50	11,00	99,30	39,72																																				
M5	Moderate fire exposure	Sideroxylon inerme	Lateral spreader	2,00	1,00	1,00	1,00	0,79	0,31																																				
M5	Moderate fire exposure	Pterocelastrus tricuspidatus	Lateral spreader	10,00	4,00	6,00	4,50	21,20	8,48																																				
M5	Moderate fire exposure	Pterocelastrus tricuspidatus	Lateral spreader	7,00	4,00	7,00	6,50	35,72	14,29																																				
M5	Moderate fire exposure	Pterocelastrus tricuspidatus	Lateral spreader	2,00	4,00	3,50	3,00	8,24	3,30																																				
M5	Moderate fire exposure	Searsia glauca	Hedge former	0,00	1,00	1,00	1,00	0,79	0,31																																				
M5	Moderate fire exposure	Pterocelastrus tricuspidatus	Lateral spreader	4,00	5,00	4,00	3,50	10,99	4,40																																				
M5	Moderate fire exposure	Searsia glauca	Hedge former	2,00	1,00	1,00	1,00	0,79	0,31																																				
M5	Moderate fire exposure	Sideroxylon inerme	Lateral spreader	1,00	1,00	1,00	1,00	0,79	0,31																																				
M5	Moderate fire exposure	Pterocelastrus tricuspidatus	Lateral spreader	3,00	4,50	6,00	5,00	23,55	9,42																																				
M5	Moderate fire exposure	Sideroxylon inerme	Lateral spreader	1,00	3,50	2,50	2,00	3,93	1,57																																				
M5	Moderate fire exposure	Pterocelastrus tricuspidatus	Lateral spreader	11,00	4,50	11,00	9,00	77,72	31,09																																				
M5	Moderate fire exposure	Searsia glauca	Hedge former	2,00	1,00	1,00	1,00	0,79	0,31																																				
M5	Moderate fire exposure	Pterocelastrus tricuspidatus	Lateral spreader	1,00	3,50	2,50	2,00	3,93	1,57																																				
M5	Moderate fire exposure	Pterocelastrus tricuspidatus	Lateral spreader	8,00	4,00	7,50	7,00	41,21	16,49																																				
M6	Moderate fire exposure	Sideroxylon inerme	Lateral spreader	3,00	1,00	1,00	1,00	0,79	0,31																																				
M6	Moderate fire exposure	Sideroxylon inerme	Lateral spreader	3,00	1,00	1,00	1,00	0,79	0,31																																				
M6	Moderate fire exposure	Sideroxylon inerme	Lateral spreader	1,00	1,00	1,00	1,00	0,79	0,31																																				
M6	Moderate fire exposure	Sideroxylon inerme	Lateral spreader	1,00	3,00	3,00	2,00	4,71	1,88																																				
M6	Moderate fire exposure	Pterocelastrus tricuspidatus	Lateral spreader	1,00	1,00	1,00	1,00	0,79	0,31																																				
M6	Moderate fire exposure	Sideroxylon inerme	Lateral spreader	2,00	2,50	3,50	3,00	8,24	3,30																																				
M6	Moderate fire exposure	Pterocelastrus tricuspidatus	Lateral spreader	3,00	3,50	2,00	2,00	3,14	1,26																																				
M6	Moderate fire exposure	Searsia glauca	Hedge former	3,00	3,00	4,00	3,50	10,99	4,40																																				
M6	Moderate fire exposure	Searsia glauca	Hedge former	4,00	1,00	1,00	1,00	0,79	0,31																																				
M6	Moderate fire exposure	Sideroxylon inerme	Lateral spreader	8,00	1,00	1,00	1,00	0,79	0,31																																				
M6	Moderate fire exposure	Searsia glauca	Hedge former	2,00	1,00	1,00	1,00	0,79	0,31																																				
M6	Moderate fire exposure	Searsia glauca	Hedge former	1,00	1,00	1,00	1,00	0,79	0,31																																				
M6	Moderate fire exposure	Searsia glauca	Hedge former	1,00	1,00	1,00	1,00	0,79	0,31																																				
M6	Moderate fire exposure	Sideroxylon inerme	Lateral spreader	1,00	4,00	3,50	2,50	6,87	2,75																																				
M6	Moderate fire exposure	Pterocelastrus tricuspidatus	Lateral spreader	9,00	5,00	7,50	6,50	38,27	15,31																																				
M6	Moderate fire exposure	Sideroxylon inerme	Lateral spreader	1,00	3,00	1,00	1,00	0,79	0,31																																				
M6	Moderate fire exposure	Sideroxylon inerme	Lateral spreader	2,00	4,50	3,50	3,00	8,24	3,30																																				
M7	Moderate fire exposure	Pterocelastrus tricuspidatus	Lateral spreader	1,00	4,50	3,00	3,00	7,07	2,83																																				
M7	Moderate fire exposure	Pterocelastrus tricuspidatus	Lateral spreader	3,00	4,50	2,50	2,00	3,93	1,57																																				
M7	Moderate fire exposure	Sideroxylon inerme	Lateral spreader	1,00	5,50	11,00	9,00	77,72	31,09																																				
M7	Moderate fire exposure	Pterocelastrus tricuspidatus	Lateral spreader	9,00	1,00	1,00	1,00	0,79	0,31																																				
M7	Moderate fire exposure	Pterocelastrus tricuspidatus	Lateral spreader	4,00	5,00	7,00	6,00	32,97	13,19																																				
M7	Moderate fire exposure	Pterocelastrus tricuspidatus	Lateral spreader	3,00	5,50	5,00	4,50	17,66	7,07																																				
M7	Moderate fire exposure	Pterocelastrus tricuspidatus	Lateral spreader	3,00	4,50	3,00	3,00	7,07	2,83																																				
M7	Moderate fire exposure	Pterocelastrus tricuspidatus	Lateral spreader	2,00	4,50	4,00	4,00	12,56	5,02																																				
M7	Moderate fire exposure	Searsia glauca	Hedge former	4,00	3,50	3,50	3,00	8,24	3,30																																				
M7	Moderate fire exposure	Pterocelastrus tricuspidatus	Lateral spreader	3,00	5,00	7,50	7,00	41,21	16,49																																				
M7	Moderate fire exposure	Searsia glauca	Hedge former	1,00	1,00	1,00	1,00	0,79	0,31																																				
M7	Moderate fire exposure	Searsia glauca	Hedge former	4,00	1,00	1,00	1,00	0,79	0,31																																				
M7	Moderate fire exposure	Sideroxylon inerme	Lateral spreader	2,00	1,00	1,00	1,00	0,79	0,31																																				
M7	Moderate fire exposure	Scutia myrtina	Lateral spreader	1,00	1,00	1,00	1,00	0,79	0,31																																				
M7	Moderate fire exposure	Searsia glauca	Hedge former	5,00	1,00	1,00	1,00	0,79	0,31																																				
M7	Moderate fire exposure	Searsia glauca	Hedge former	5,00	4,00	4,00	3,00	9,42	3,77																																				
M7	Moderate fire exposure	Searsia glauca	Hedge former	6,00	3,00	5,00	4,00	15,70	6,28																																				
M8	Moderate fire exposure	Sideroxylon inerme	Lateral spreader	3,00	3,00	4,50	4,00	14,13	5,65																																				
M8	Moderate fire exposure	Searsia glauca	Hedge former	5,00	3,00	5,00	3,00	11,78	4,71																																				
M8	Moderate fire exposure	Pterocelastrus tricuspidatus	Lateral spreader	5,00	5,00	7,00	6,50	35,72	14,29																																				
M8	Moderate fire exposure	Searsia glauca	Hedge former	2,00	3,00	2,50	1,50	2,94	1,18																																				
M8	Moderate fire exposure	Sideroxylon inerme	Lateral spreader	2,00	2,50	3,00	2,00	4,71	1,88																																				
M8	Moderate fire exposure	Searsia glauca	Hedge former	4,00	3,50	5,00	3,00	11,78	4,71																																				
M8	Moderate fire exposure	Searsia glauca	Hedge former	6,00	4,00	6,00	5,50	25,91	10,36																																				
M8	Moderate fire exposure	Searsia glauca	Hedge former	1,00	3,00	3,50	3,00	8,24	3,30																																				
M8	Moderate fire exposure	Searsia glauca	Hedge former	1,00	2,50	2,50	2,00	3,93	1,57																																				
M8	Moderate fire exposure	Searsia glauca	Hedge former	2,00	4,50	7,00	6,50	35,72	14,29																																				
M8	Moderate fire exposure	Searsia glauca	Hedge former	2,00	4,00	4,00	3,00	9,42	3,77																																				
M8	Moderate fire exposure	Pterocelastrus tricuspidatus	Lateral spreader	2,00	5,50	5,50	3,00	12,95	5,18																																				
M8	Moderate fire exposure	Pterocelastrus tricuspidatus	Lateral spreader	9,00	5,50	11,00	8,00	69,08	27,63																																				
M8	Moderate fire exposure	Pterocelastrus tricuspidatus	Lateral spreader	3,00	4,50	4,50	3,00	10,60	4,24																																				
M8	Moderate fire exposure	Pterocelastrus tricuspidatus	Lateral spreader	2,00	4,50	4,50	2,00	7,07	2,83																																				
M9	Moderate fire exposure	Zanthoxylum capense	Vertical grower	1,00	5,00	6,00	4,00	18,84	7,54																																				
M9	Moderate fire exposure	Mystroxylon aethiopicum	Lateral spreader	6,00	3,00	5,00	4,00	15,70	6,28																																				
M9	Moderate fire exposure	Euclea racemosa	Vertical grower	1,00	2,00	2,00	4,00	6,28	2,51																																				
M9	Moderate fire exposure	Zanthoxylum capense	Vertical grower	1,00	5,00	5,00	7,00	27,48	10,99																																				
M9	Moderate fire exposure	Zanthoxylum capense	Vertical grower	2,00	6,00	8,00	1,00	6,28	2,51																																				
M9	Moderate fire exposure	Euclea racemosa	Vertical grower	5,00	4,00	2,00	1,00	1,57	0,63																																				
M9	Moderate fire exposure	Searsia glauca	Hedge former	1,00	1,00	2,00	1,00	1,57	0,63																																				
M9	Moderate fire exposure	Searsia glauca	Hedge former	1,00	1,00	1,00	1,00	0,79	0,31																																				
M9	Moderate fire exposure	Scolopia zeyheri	Vertical grower	1,00	5,00	6,00	5,00	23,55	9,42																																				
M9	Moderate fire exposure	Euclea racemosa	Vertical grower	1,00	3,00	2,00	1,00	1,57	0,63																																				
M10	Moderate fire exposure	Pterocelastrus tricuspidatus	Lateral spreader	4,00	5,00	4,00	2,00	6,28	2,51																																				
M10	Moderate fire exposure	Pterocelastrus tricuspidatus	Lateral spreader	7,00	6,00	6,00	5,00	23,55	9,42																																				
M10	Moderate fire exposure	Searsia glauca	Hedge former	2,00	3,00	3,00	2,00	4,71	1,88																																				
M10	Moderate fire exposure	Euclea racemosa	Vertical grower	1,00	1,00	1,00	1,00	0,79	0,31																																				
M10	Moderate fire exposure	Mystroxylon aethiopicum	Lateral spreader	3,00	2,00	2,00	2,00	3,14	1,26																																				
M10	Moderate fire exposure	Mystroxylon aethiopicum	Lateral spreader	2,00	1,00	1,00	1,00	0,79	0,31																																				
M10	Moderate fire exposure	Mystroxylon aethiopicum	Lateral spreader	3,00	2,00	3,00	1,00	2,36	0,94																																				
M10	Moderate fire exposure	Pterocelastrus tricuspidatus	Lateral spreader	4,00	3,00	5,00	3,00	11,78	4,71																																				
M10	Moderate fire exposure	Pterocelastrus tricuspidatus	Lateral spreader	1,00	4,00	2,00	2,00	3,14	1,26																																				
M10	Moderate fire exposure	Pterocelastrus tricuspidatus	Lateral spreader	1,00	4,00	4,00	3,00	9,42	3,77																																				
M10	Moderate fire exposure	Pterocelastrus tricuspidatus	Lateral spreader	1,00	2,00	3,00	2,00	4,71	1,88																																				
M10	Moderate fire exposure	Searsia glauca	Hedge former	1,00	1,00	1,00	1,00	0,79	0,31																																				
M10	Moderate fire exposure	Searsia glauca	Hedge former	2,00	1,00	1,00	1,00	0,79	0,31																																				
M10	Moderate fire exposure	Pterocelastrus tricuspidatus	Lateral spreader	1,00	1,00	1,00	1,00	0,79	0,31																																				
M10	Moderate fire exposure	Searsia glauca	Hedge former	4,00	3,00	4,00	3,00	9,42	3,77																																				
M10	Moderate fire exposure	Searsia lucida	Hedge former	4,00	2,00	3,00	2,00	4,71	1,88																																				
M10	Moderate fire exposure	Pterocelastrus tricuspidatus	Lateral spreader	3,00	3,00	3,00	2,00	4,71	1,88																																				
M10	Moderate fire exposure	Pterocelastrus tricuspidatus	Lateral spreader	1,00	2,00	3,00	1,00	2,36	0,94																																				
M10	Moderate fire exposure	Searsia glauca	Hedge former	2,00	3,00	4,00	3,00	9,42	3,77																																				
M10	Moderate fire exposure	Searsia glauca	Hedge former	4,00	1,00	1,00	1,00	0,79	0,31																																				
M10	Moderate fire exposure	Searsia glauca	Hedge former	1,00	1,00	1,00	1,00	0,79	0,31																																				
M10	Moderate fire exposure	Cassine peragua	Vertical grower	3,00	4,00	2,00	2,00	3,14	1,26																																				
M10	Moderate fire exposure	Searsia glauca	Hedge former	2,00	1,00	1,00	1,00	0,79	0,31																																				
M10	Moderate fire exposure	Pterocelastrus tricuspidatus	Lateral spreader	1,00	4,00	2,00	2,00	3,14	1,26																																				
M10	Moderate fire exposure	Sideroxylon inerme	Lateral spreader	3,00	4,00	3,00	2,00	4,71	1,88																																				
M10	Moderate fire exposure	Cassine peragua	Vertical grower	7,00	3,00	3,00	3,00	7,07	2,83																																				
M10	Moderate fire exposure	Euclea racemosa	Vertical grower	2,00	5,00	6,00	4,00	18,84	7,54																																				
M10	Moderate fire exposure	Cassine peragua	Vertical grower	3,00	4,00	4,00	3,00	9,42	3,77																																				
M10	Moderate fire exposure	Zanthoxylum capense	Vertical grower	1,00	4,00	2,00	2,00	3,14	1,26																																				
M10	Moderate fire exposure	Searsia lucida	Hedge former	1,00	1,00	1,00	1,00	0,79	0,31																																				
M10	Moderate fire exposure	Mystroxylon aethiopicum	Lateral spreader	1,00	3,00	2,00	1,00	1,57	0,63																																				
M10	Moderate fire exposure	Euclea racemosa	Vertical grower	2,00	4,00	5,00	3,00	11,78	4,71																																				
M10	Moderate fire exposure	Olea exasperata	Hedge former	1,00	1,00	0,50	0,50	0,20	0,08																																				
M11	Moderate fire exposure	Scutia myrtina	Lateral spreader	1,00	1,00	1,00	0,00	0,00	0,00																																				
M11	Moderate fire exposure	Scutia myrtina	Lateral spreader	1,00	1,00	1,00	1,00	0,79	0,31																																				
M11	Moderate fire exposure	Scutia myrtina	Lateral spreader	1,00	1,00	1,00	1,00	0,79	0,31																																				
M11	Moderate fire exposure	Searsia glauca	Hedge former	2,00	1,00	1,00	1,00	0,79	0,31																																				
M11	Moderate fire exposure	Sideroxylon inerme	Lateral spreader	4,00	4,00	4,00	3,00	9,42	3,77																																				
M11	Moderate fire exposure	Sideroxylon inerme	Lateral spreader	2,00	1,00	3,00	2,00	4,71	1,88																																				
M11	Moderate fire exposure	Sideroxylon inerme	Lateral spreader	2,00	2,00	2,00	1,00	1,57	0,63																																				
M11	Moderate fire exposure	Scutia myrtina	Lateral spreader	1,00	1,70	1,00	1,00	0,79	0,31																																				
M11	Moderate fire exposure	Sideroxylon inerme	Lateral spreader	2,00	1,50	1,00	0,50	0,39	0,16																																				
M11	Moderate fire exposure	Sideroxylon inerme	Lateral spreader	1,00	1,00	1,00	1,00	0,79	0,31																																				
M11	Moderate fire exposure	Sideroxylon inerme	Lateral spreader	1,00	1,00	1,00	1,00	0,79	0,31																																				
M11	Moderate fire exposure	Searsia glauca	Hedge former	2,00	1,00	1,00	1,00	0,79	0,31																																				
M11	Moderate fire exposure	Euclea racemosa	Vertical grower	1,00	1,00	0,00	1,00	0,00	0,00																																				
M11	Moderate fire exposure	Pterocelastrus tricuspidatus	Lateral spreader	3,00	4,00	4,00	3,00	9,42	3,77																																				
M11	Moderate fire exposure	Scutia myrtina	Lateral spreader	1,00	4,00	3,00	2,00	4,71	1,88																																				
M11	Moderate fire exposure	Sideroxylon inerme	Lateral spreader	2,00	1,00	1,00	1,00	0,79	0,31																																				
M11	Moderate fire exposure	Searsia glauca	Hedge former	1,00	2,00	3,00	2,00	4,71	1,88																																				
M11	Moderate fire exposure	Sideroxylon inerme	Lateral spreader	3,00	2,00	3,00	2,00	4,71	1,88																																				
M11	Moderate fire exposure	Mystroxylon aethiopicum	Lateral spreader	3,00	3,00	3,00	2,00	4,71	1,88																																				
M11	Moderate fire exposure	Pterocelastrus tricuspidatus	Lateral spreader	2,00	4,00	3,00	2,00	4,71	1,88																																				
M11	Moderate fire exposure	Mystroxylon aethiopicum	Lateral spreader	2,00	2,50	3,00	2,00	4,71	1,88																																				
M11	Moderate fire exposure	Sideroxylon inerme	Lateral spreader	2,00	3,00	3,00	2,00	4,71	1,88																																				
M11	Moderate fire exposure	Scutia myrtina	Lateral spreader	1,00	2,00	2,00	1,00	1,57	0,63																																				
M11	Moderate fire exposure	Pterocelastrus tricuspidatus	Lateral spreader	2,00	3,00	3,00	2,00	4,71	1,88																																				
M11	Moderate fire exposure	Pterocelastrus tricuspidatus	Lateral spreader	4,00	3,00	3,00	2,00	4,71	1,88																																				
M12	Moderate fire exposure	Sideroxylon inerme	Lateral spreader	2,00	4,00	2,00	1,00	1,57	0,63																																				
M12	Moderate fire exposure	Pterocelastrus tricuspidatus	Lateral spreader	9,00	5,00	5,00	4,00	15,70	6,28																																				
M12	Moderate fire exposure	Sideroxylon inerme	Lateral spreader	1,00	2,00	2,50	2,00	3,93	1,57																																				
M12	Moderate fire exposure	Sideroxylon inerme	Lateral spreader	3,00	3,00	3,00	2,00	4,71	1,88																																				
M12	Moderate fire exposure	Mystroxylon aethiopicum	Lateral spreader	3,00	2,50	3,00	2,00	4,71	1,88																																				
M12	Moderate fire exposure	Pterocelastrus tricuspidatus	Lateral spreader	4,00	4,00	4,00	3,00	9,42	3,77																																				
M12	Moderate fire exposure	Pterocelastrus tricuspidatus	Lateral spreader	1,00	4,00	3,00	2,00	4,71	1,88																																				
M12	Moderate fire exposure	Pterocelastrus tricuspidatus	Lateral spreader	1,00	4,00	3,00	2,00	4,71	1,88																																				
M12	Moderate fire exposure	Sideroxylon inerme	Lateral spreader	3,00	2,00	3,00	2,00	4,71	1,88																																				
M12	Moderate fire exposure	Pterocelastrus tricuspidatus	Lateral spreader	2,00	4,00	4,00	3,00	9,42	3,77																																				
M12	Moderate fire exposure	Searsia glauca	Hedge former	2,00	3,00	2,00	1,00	1,57	0,63																																				
M12	Moderate fire exposure	Gymnosporia buxifolia	Lateral spreader	1,00	2,00	1,00	1,00	0,79	0,31																																				
M12	Moderate fire exposure	Gymnosporia buxifolia	Lateral spreader	1,00	2,00	1,00	1,00	0,79	0,31																																				
M12	Moderate fire exposure	Searsia glauca	Hedge former	2,00	3,00	4,00	3,00	9,42	3,77																																				
M12	Moderate fire exposure	Searsia glauca	Hedge former	1,00	2,00	1,00	1,00	0,79	0,31																																				
M12	Moderate fire exposure	Searsia lucida	Hedge former	2,00	2,00	2,00	1,00	1,57	0,63																																				
M12	Moderate fire exposure	Searsia lucida	Hedge former	3,00	3,00	4,00	3,00	9,42	3,77																																				
M12	Moderate fire exposure	Pterocelastrus tricuspidatus	Lateral spreader	2,00	3,00	2,50	2,00	3,93	1,57																																				
M12	Moderate fire exposure	Searsia lucida	Hedge former	3,00	2,00	1,00	1,00	0,79	0,31																																				
M12	Moderate fire exposure	Searsia lucida	Hedge former	3,00	1,00	2,00	1,00	1,57	0,63																																				
M12	Moderate fire exposure	Searsia glauca	Hedge former	1,00	1,00	1,00	0,50	0,39	0,16																																				
M13	Moderate fire exposure	Pterocelastrus tricuspidatus	Lateral spreader	7,00	5,00	5,00	4,00	15,70	6,28																																				
M13	Moderate fire exposure	Sideroxylon inerme	Lateral spreader	4,00	3,00	4,00	3,00	9,42	3,77																																				
M13	Moderate fire exposure	Sideroxylon inerme	Lateral spreader	2,00	2,00	2,00	1,00	1,57	0,63																																				
M13	Moderate fire exposure	Mystroxylon aethiopicum	Lateral spreader	2,00	2,00	3,00	1,00	2,36	0,94																																				
M13	Moderate fire exposure	Searsia lucida	Hedge former	2,00	1,00	1,00	1,00	0,79	0,31																																				
M13	Moderate fire exposure	Sideroxylon inerme	Lateral spreader	3,00	4,00	3,00	2,00	4,71	1,88																																				
M13	Moderate fire exposure	Pterocelastrus tricuspidatus	Lateral spreader	6,00	4,00	4,00	2,00	6,28	2,51																																				
M13	Moderate fire exposure	Scutia myrtina	Lateral spreader	1,00	1,00	1,00	1,00	0,79	0,31																																				
M13	Moderate fire exposure	Sideroxylon inerme	Lateral spreader	7,00	2,00	3,00	2,00	4,71	1,88																																				
M13	Moderate fire exposure	Sideroxylon inerme	Lateral spreader	2,00	2,00	1,00	1,00	0,79	0,31																																				
M13	Moderate fire exposure	Pterocelastrus tricuspidatus	Lateral spreader	5,00	4,00	4,00	3,00	9,42	3,77																																				
M13	Moderate fire exposure	Pterocelastrus tricuspidatus	Lateral spreader	7,00	4,00	3,00	2,00	4,71	1,88																																				
M13	Moderate fire exposure	Pterocelastrus tricuspidatus	Lateral spreader	4,00	3,00	3,00	2,00	4,71	1,88																																				
M13	Moderate fire exposure	Pterocelastrus tricuspidatus	Lateral spreader	10,00	5,00	5,00	4,00	15,70	6,28																																				
M13	Moderate fire exposure	Clausena anisata	Vertical grower	1,00	5,00	2,00	1,00	1,57	0,63																																				
M13	Moderate fire exposure	Scutia myrtina	Lateral spreader	1,00	1,00	2,00	1,00	1,57	0,63																																				
M13	Moderate fire exposure	Sideroxylon inerme	Lateral spreader	2,00	3,00	3,00	2,00	4,71	1,88																																				
M13	Moderate fire exposure	Dovyalis rotundifolia	Vertical grower	0,00	1,00	1,00	1,00	0,79	0,31																																				
M13	Moderate fire exposure	Gymnosporia buxifolia	Lateral spreader	3,00	1,50	1,00	0,50	0,39	0,16																																				
M13	Moderate fire exposure	Dovyalis rotundifolia	Vertical grower	2,00	2,00	2,00	1,00	1,57	0,63																																				
M13	Moderate fire exposure	Pterocelastrus tricuspidatus	Lateral spreader	1,00	3,00	3,00	2,00	4,71	1,88																																				
M13	Moderate fire exposure	Sideroxylon inerme	Lateral spreader	3,00	2,00	2,00	1,00	1,57	0,63																																				
M13	Moderate fire exposure	Pterocelastrus tricuspidatus	Lateral spreader	4,00	3,00	3,00	2,00	4,71	1,88																																				
M13	Moderate fire exposure	Euclea racemosa	Vertical grower	1,00	1,00	1,00	1,00	0,79	0,31																																				
M13	Moderate fire exposure	Pterocelastrus tricuspidatus	Lateral spreader	10,00	3,00	2,00	1,50	2,36	0,94																																				
M13	Moderate fire exposure	Mystroxylon aethiopicum	Lateral spreader	3,00	2,00	2,00	0,50	0,79	0,31																																				
M13	Moderate fire exposure	Gymnosporia buxifolia	Lateral spreader	5,00	1,00	1,00	1,00	0,79	0,31																																				
M13	Moderate fire exposure	Mystroxylon aethiopicum	Lateral spreader	1,00	1,00	1,00	1,00	0,79	0,31																																				
M13	Moderate fire exposure	Sideroxylon inerme	Lateral spreader	2,00	2,50	1,00	1,00	0,79	0,31																																				
M13	Moderate fire exposure	Pterocelastrus tricuspidatus	Lateral spreader	5,00	2,50	2,00	1,00	1,57	0,63																																				
M13	Moderate fire exposure	Euclea racemosa	Vertical grower	1,00	2,00	1,00	1,00	0,79	0,31																																				
M13	Moderate fire exposure	Pterocelastrus tricuspidatus	Lateral spreader	5,00	4,00	4,00	2,00	6,28	2,51																																				
M13	Moderate fire exposure	Pterocelastrus tricuspidatus	Lateral spreader	5,00	4,00	3,00	2,00	4,71	1,88																																				
M13	Moderate fire exposure	Pterocelastrus tricuspidatus	Lateral spreader	5,00	4,00	2,00	1,00	1,57	0,63																																				
M14	Moderate fire exposure	Pterocelastrus tricuspidatus	Lateral spreader	6,00	4,00	5,00	4,00	15,70	6,28																																				
M14	Moderate fire exposure	Pterocelastrus tricuspidatus	Lateral spreader	8,00	4,00	5,00	4,00	15,70	6,28																																				
M14	Moderate fire exposure	Searsia lucida	Hedge former	3,00	1,50	2,00	1,00	1,57	0,63																																				
M14	Moderate fire exposure	Mystroxylon aethiopicum	Lateral spreader	9,00	5,00	4,00	3,00	9,42	3,77																																				
M14	Moderate fire exposure	Mystroxylon aethiopicum	Lateral spreader	2,00	2,00	2,00	1,00	1,57	0,63																																				
M14	Moderate fire exposure	Pterocelastrus tricuspidatus	Lateral spreader	6,00	4,00	4,00	3,00	9,42	3,77																																				
M14	Moderate fire exposure	Pterocelastrus tricuspidatus	Lateral spreader	8,00	5,00	5,00	4,00	15,70	6,28																																				
M14	Moderate fire exposure	Pterocelastrus tricuspidatus	Lateral spreader	9,00	5,00	4,00	3,00	9,42	3,77																																				
M14	Moderate fire exposure	Pterocelastrus tricuspidatus	Lateral spreader	7,00	3,00	5,00	4,00	15,70	6,28																																				
M14	Moderate fire exposure	Pterocelastrus tricuspidatus	Lateral spreader	2,00	3,00	3,00	2,00	4,71	1,88																																				
M14	Moderate fire exposure	Pterocelastrus tricuspidatus	Lateral spreader	5,00	3,00	4,00	3,00	9,42	3,77																																				
M14	Moderate fire exposure	Pterocelastrus tricuspidatus	Lateral spreader	1,00	1,00	1,00	1,00	0,79	0,31																																				
M14	Moderate fire exposure	Searsia glauca	Hedge former	2,00	2,00	2,00	1,00	1,57	0,63																																				
M14	Moderate fire exposure	Pterocelastrus tricuspidatus	Lateral spreader	3,00	2,50	1,00	1,00	0,79	0,31																																				
M14	Moderate fire exposure	Pterocelastrus tricuspidatus	Lateral spreader	3,00	2,00	2,00	1,00	1,57	0,63																																				
M14	Moderate fire exposure	Mystroxylon aethiopicum	Lateral spreader	4,00	3,00	1,00	1,00	0,79	0,31																																				
M14	Moderate fire exposure	Pterocelastrus tricuspidatus	Lateral spreader	4,00	4,00	3,00	2,00	4,71	1,88																																				
M14	Moderate fire exposure	Pterocelastrus tricuspidatus	Lateral spreader	2,00	3,00	1,00	1,00	0,79	0,31																																				
M14	Moderate fire exposure	Searsia lucida	Hedge former	6,00	1,50	3,00	2,00	4,71	1,88																																				
M14	Moderate fire exposure	Pterocelastrus tricuspidatus	Lateral spreader	15,00	3,00	2,00	2,00	3,14	1,26																																				
M14	Moderate fire exposure	Pterocelastrus tricuspidatus	Lateral spreader	6,00	3,00	3,00	2,00	4,71	1,88																																				
M14	Moderate fire exposure	Pterocelastrus tricuspidatus	Lateral spreader	7,00	3,00	4,00	3,00	9,42	3,77																																				
M14	Moderate fire exposure	Searsia glauca	Hedge former	1,00	1,50	2,00	1,00	1,57	0,63																																				
M14	Moderate fire exposure	Mystroxylon aethiopicum	Lateral spreader	1,00	1,00	1,00	1,00	0,79	0,31																																				
M14	Moderate fire exposure	Mystroxylon aethiopicum	Lateral spreader	0,00	1,00	1,00	1,00	0,79	0,31																																				
M14	Moderate fire exposure	Mystroxylon aethiopicum	Lateral spreader	1,00	1,50	1,00	1,00	0,79	0,31																																				
M14	Moderate fire exposure	Mystroxylon aethiopicum	Lateral spreader	1,00	1,00	1,00	1,00	0,79	0,31																																				
M14	Moderate fire exposure	Pterocelastrus tricuspidatus	Lateral spreader	10,00	4,00	5,00	4,00	15,70	6,28																																				
M14	Moderate fire exposure	Searsia glauca	Hedge former	2,00	1,50	23,00	1,50	27,08	10,83																																				
M14	Moderate fire exposure	Searsia lucida	Hedge former	4,00	2,00	3,00	2,00	4,71	1,88																																				
M15	Moderate fire exposure	Searsia lucida	Hedge former	3,00	2,00	3,00	2,00	4,71	1,88																																				
M15	Moderate fire exposure	Searsia lucida	Hedge former	3,00	2,50	4,00	3,00	9,42	3,77																																				
M15	Moderate fire exposure	Searsia glauca	Hedge former	4,00	2,00	2,00	1,00	1,57	0,63																																				
M15	Moderate fire exposure	Pterocelastrus tricuspidatus	Lateral spreader	2,00	1,50	1,00	1,00	0,79	0,31																																				
M15	Moderate fire exposure	Searsia crenata	Hedge former	2,00	1,50	1,00	1,00	0,79	0,31																																				
M15	Moderate fire exposure	Gymnosporia buxifolia	Lateral spreader	1,00	1,00	1,00	1,00	0,79	0,31																																				
M15	Moderate fire exposure	Gymnosporia buxifolia	Lateral spreader	1,00	1,00	1,00	1,00	0,79	0,31																																				
M15	Moderate fire exposure	Searsia lucida	Hedge former	5,00	2,00	3,00	2,00	4,71	1,88																																				
M15	Moderate fire exposure	Pterocelastrus tricuspidatus	Lateral spreader	13,00	4,00	4,00	3,00	9,42	3,77																																				
M15	Moderate fire exposure	Cassine peragua	Vertical grower	3,00	1,50	1,00	1,00	0,79	0,31																																				
M15	Moderate fire exposure	Mystroxylon aethiopicum	Lateral spreader	4,00	1,50	2,00	1,00	1,57	0,63																																				
M15	Moderate fire exposure	Pterocelastrus tricuspidatus	Lateral spreader	3,00	3,00	2,00	1,00	1,57	0,63																																				
M15	Moderate fire exposure	Mystroxylon aethiopicum	Lateral spreader	6,00	3,00	4,00	3,00	9,42	3,77																																				
M15	Moderate fire exposure	Pterocelastrus tricuspidatus	Lateral spreader	4,00	4,00	4,00	3,00	9,42	3,77																																				
M15	Moderate fire exposure	Mystroxylon aethiopicum	Lateral spreader	2,00	3,00	3,00	2,00	4,71	1,88																																				
M15	Moderate fire exposure	Pterocelastrus tricuspidatus	Lateral spreader	2,00	2,00	2,00	1,00	1,57	0,63																																				
M15	Moderate fire exposure	Pterocelastrus tricuspidatus	Lateral spreader	4,00	2,00	1,00	1,00	0,79	0,31																																				
M15	Moderate fire exposure	Searsia glauca	Hedge former	1,00	1,00	1,00	1,00	0,79	0,31																																				
M15	Moderate fire exposure	Mystroxylon aethiopicum	Lateral spreader	6,00	2,50	2,00	1,00	1,57	0,63																																				
M15	Moderate fire exposure	Pterocelastrus tricuspidatus	Lateral spreader	1,00	2,50	1,00	1,00	0,79	0,31																																				
M15	Moderate fire exposure	Pterocelastrus tricuspidatus	Lateral spreader	1,00	2,00	1,00	1,00	0,79	0,31																																				
M15	Moderate fire exposure	Pterocelastrus tricuspidatus	Lateral spreader	3,00	2,50	2,00	1,00	1,57	0,63																																				
M15	Moderate fire exposure	Cassine peragua	Vertical grower	1,00	1,50	1,00	1,00	0,79	0,31																																				
M15	Moderate fire exposure	Euclea racemosa	Vertical grower	2,00	1,00	1,00	1,00	0,79	0,31																																				
M15	Moderate fire exposure	Euclea racemosa	Vertical grower	1,00	1,50	1,00	1,00	0,79	0,31																																				
M15	Moderate fire exposure	Euclea racemosa	Vertical grower	1,00	1,50	1,00	1,00	0,79	0,31																																				
M15	Moderate fire exposure	Euclea racemosa	Vertical grower	1,00	2,00	2,00	1,00	1,57	0,63																																				
M15	Moderate fire exposure	Euclea racemosa	Euclea racemosa	1,00	2,00	2,00	1,00	1,57	0,63																																				
M16	Moderate fire exposure	Sideroxylon inerme	Lateral spreader	11,00	2,00	3,00	2,00	4,71	1,88																																				
M16	Moderate fire exposure	Dovyalis rotundifolia	Vertical grower	1,00	1,00	1,00	1,00	0,79	0,31																																				
M16	Moderate fire exposure	Scutia myrtina	Lateral spreader	3,00	1,00	1,00	1,00	0,79	0,31																																				
M16	Moderate fire exposure	Dovyalis rotundifolia	Vertical grower	1,00	1,00	1,00	1,00	0,79	0,31																																				
M16	Moderate fire exposure	Dovyalis rotundifolia	Vertical grower	2,00	1,00	1,00	1,00	0,79	0,31																																				
M16	Moderate fire exposure	Dovyalis rotundifolia	Vertical grower	1,00	1,00	1,00	0,00	0,00	0,00																																				
M16	Moderate fire exposure	Dovyalis rotundifolia	Vertical grower	3,00	1,00	1,00	1,00	0,79	0,31																																				
M16	Moderate fire exposure	Dovyalis rhamnoides	Vertical grower	3,00	1,00	1,00	1,00	0,79	0,31																																				
M16	Moderate fire exposure	Dovyalis rotundifolia	Vertical grower	1,00	1,00	1,00	1,00	0,79	0,31																																				
M16	Moderate fire exposure	Dovyalis rotundifolia	Vertical grower	2,00	1,00	1,00	1,00	0,79	0,31																																				
M16	Moderate fire exposure	Dovyalis rotundifolia	Vertical grower	1,00	1,00	1,00	1,00	0,79	0,31																																				
M16	Moderate fire exposure	Dovyalis rotundifolia	Vertical grower	1,00	5,00	1,00	1,00	0,79	0,31																																				
M16	Moderate fire exposure	Dovyalis rotundifolia	Vertical grower	1,00	1,00	1,00	1,00	0,79	0,31																																				
M16	Moderate fire exposure	Searsia lucida	Hedge former	3,00	1,00	1,00	1,00	0,79	0,31																																				
M16	Moderate fire exposure	Scutia myrtina	Lateral spreader	1,00	1,00	1,00	1,00	0,79	0,31																																				
M16	Moderate fire exposure	Dovyalis rhamnoides	Vertical grower	1,00	1,00	1,00	1,00	0,79	0,31																																				
M16	Moderate fire exposure	Dovyalis rotundifolia	Vertical grower	0,00	1,00	1,00	1,00	0,79	0,31																																				
M16	Moderate fire exposure	Scutia myrtina	Lateral spreader	1,00	1,10	1,00	1,00	0,79	0,31																																				
M16	Moderate fire exposure	Scutia myrtina	Lateral spreader	0,00	1,00	1,00	1,00	0,79	0,31																																				
M16	Moderate fire exposure	Scutia myrtina	Lateral spreader	0,00	1,00	1,00	1,00	0,79	0,31																																				
M16	Moderate fire exposure	Searsia lucida	Hedge former	13,00	1,40	1,00	1,00	0,79	0,31																																				
M16	Moderate fire exposure	Sideroxylon inerme	Lateral spreader	5,00	2,00	3,00	2,00	4,71	1,88																																				
M16	Moderate fire exposure	Sideroxylon inerme	Lateral spreader	4,00	1,30	1,00	1,00	0,79	0,31																																				
M16	Moderate fire exposure	Dovyalis rhamnoides	Vertical grower	1,00	1,00	1,00	1,00	0,79	0,31																																				
M16	Moderate fire exposure	Searsia lucida	Hedge former	2,00	1,40	1,00	1,00	0,79	0,31																																				
M16	Moderate fire exposure	Sideroxylon inerme	Lateral spreader	2,00	2,00	1,00	1,00	0,79	0,31																																				
M16	Moderate fire exposure	Searsia lucida	Hedge former	2,00	1,10	1,00	1,00	0,79	0,31																																				
M16	Moderate fire exposure	Scutia myrtina	Lateral spreader	0,00	1,30	1,00	1,00	0,79	0,31																																				
M16	Moderate fire exposure	Searsia lucida	Hedge former	1,00	1,10	1,00	1,00	0,79	0,31																																				
M17	Moderate fire exposure	Scutia myrtina	Lateral spreader	2,00	1,50	1,00	1,00	0,79	0,31																																				
M17	Moderate fire exposure	Scutia myrtina	Lateral spreader	2,00	1,50	1,00	1,00	0,79	0,31																																				
M17	Moderate fire exposure	Scutia myrtina	Lateral spreader	4,00	2,00	3,00	1,00	2,36	0,94																																				
M17	Moderate fire exposure	Searsia lucida	Hedge former	1,00	2,00	1,00	1,00	0,79	0,31																																				
M17	Moderate fire exposure	Euclea racemosa	Vertical grower	2,00	2,00	3,00	2,00	4,71	1,88																																				
M17	Moderate fire exposure	Scutia myrtina	Lateral spreader	2,00	1,50	1,00	1,00	0,79	0,31																																				
M17	Moderate fire exposure	Cassine peragua	Vertical grower	2,00	1,00	1,00	1,00	0,79	0,31																																				
M17	Moderate fire exposure	Scutia myrtina	Lateral spreader	1,00	1,00	1,00	1,00	0,79	0,31																																				
M17	Moderate fire exposure	Searsia lucida	Hedge former	2,00	2,00	1,00	1,00	0,79	0,31																																				
M17	Moderate fire exposure	Sideroxylon inerme	Lateral spreader	2,00	2,00	1,00	1,00	0,79	0,31																																				
M17	Moderate fire exposure	Scutia myrtina	Lateral spreader	4,00	1,50	2,00	1,00	1,57	0,63																																				
M17	Moderate fire exposure	Scutia myrtina	Lateral spreader	1,00	1,00	1,00	1,00	0,79	0,31																																				
M17	Moderate fire exposure	Searsia lucida	Hedge former	8,00	2,50	3,00	2,00	4,71	1,88																																				
M17	Moderate fire exposure	Searsia lucida	Hedge former	2,00	4,00	2,00	1,00	1,57	0,63																																				
M17	Moderate fire exposure	Searsia lucida	Hedge former	5,00	4,00	3,00	2,00	4,71	1,88																																				
M17	Moderate fire exposure	Sideroxylon inerme	Lateral spreader	2,00	3,00	1,00	1,00	0,79	0,31																																				
M17	Moderate fire exposure	Searsia lucida	Hedge former	2,00	2,00	3,00	2,00	4,71	1,88																																				
M17	Moderate fire exposure	Cassine peragua	Vertical grower	1,00	2,00	1,00	1,00	0,79	0,31																																				
M17	Moderate fire exposure	Cassine peragua	Vertical grower	1,00	1,00	1,00	1,00	0,79	0,31																																				
M17	Moderate fire exposure	Cassine peragua	Vertical grower	1,00	1,00	1,00	1,00	0,79	0,31																																				
M17	Moderate fire exposure	Sideroxylon inerme	Lateral spreader	2,00	3,00	3,00	2,00	4,71	1,88																																				
M17	Moderate fire exposure	Scutia myrtina	Lateral spreader	3,00	1,50	2,00	1,00	1,57	0,63																																				
M17	Moderate fire exposure	Sideroxylon inerme	Lateral spreader	2,00	2,00	2,00	1,00	1,57	0,63																																				
H1	High fire exposure	Searsia crenata	Hedge former	1,00	0,70	0,30	0,20	0,05	0,47																																				
H1	High fire exposure	Sideroxlyon inerme	Hedge former	1,00	1,00	2,50	1,00	1,96	19,63																																				
H1	High fire exposure	Olea exasperata	Hedge former	1,00	0,70	0,90	0,60	0,42	4,24																																				
H1	High fire exposure	Olea exasperata	Hedge former	1,00	0,80	0,40	0,30	0,09	0,94																																				
H1	High fire exposure	Olea exasperata	Hedge former	1,00	0,75	0,70	0,50	0,27	2,75																																				
H1	High fire exposure	Olea exasperata	Hedge former	1,00	0,60	0,30	0,20	0,05	0,47																																				
H1	High fire exposure	Maytenus procumbens	Hedge former	1,00	0,50	0,60	0,30	0,14	1,41																																				
H1	High fire exposure	Cassine tetragona	Hedge former	1,00	0,60	0,15	0,10	0,01	0,12																																				
H1	High fire exposure	Searsia crenata	Hedge former	1,00	0,45	0,25	0,15	0,03	0,29																																				
H1	High fire exposure	Olea exasperata	Hedge former	1,00	0,55	0,20	0,15	0,02	0,24																																				
H1	High fire exposure	Olea exasperata	Hedge former	1,00	0,50	0,40	0,30	0,09	0,94																																				
H1	High fire exposure	Olea exasperata	Hedge former	1,00	0,60	0,60	0,50	0,24	2,36																																				
H1	High fire exposure	Olea exasperata	Hedge former	1,00	0,40	0,35	0,20	0,05	0,55																																				
H1	High fire exposure	Olea exasperata	Hedge former	1,00	0,50	0,30	0,10	0,02	0,24																																				
H1	High fire exposure	Olea exasperata	Hedge former	1,00	0,70	0,70	0,25	0,14	1,37																																				
H1	High fire exposure	Searsia lucida	Hedge former	1,00	0,50	0,55	0,25	0,11	1,08																																				
H1	High fire exposure	Olea exasperata	Hedge former	1,00	0,65	0,50	0,30	0,12	1,18																																				
H1	High fire exposure	Olea exasperata	Hedge former	1,00	0,60	0,20	0,15	0,02	0,24																																				
H1	High fire exposure	Olea exasperata	Hedge former	1,00	0,70	0,25	0,10	0,02	0,20																																				
H1	High fire exposure	Olea exasperata	Hedge former	1,00	0,80	0,80	0,60	0,38	3,77																																				
H1	High fire exposure	Olea exasperata	Hedge former	1,00	0,50	0,50	0,30	0,12	1,18																																				
H1	High fire exposure	Olea exasperata	Hedge former	1,00	0,70	0,80	0,60	0,38	3,77																																				
H1	High fire exposure	Euclea racemosa	Hedge former	1,00	0,35	0,15	0,10	0,01	0,12																																				
H1	High fire exposure	Olea exasperata	Hedge former	1,00	0,60	0,80	0,70	0,44	4,40																																				
H1	High fire exposure	Sideroxlyon inerme	Hedge former	1,00	0,35	0,60	0,30	0,14	1,41																																				
H1	High fire exposure	Searsia lucida	Hedge former	1,00	0,30	0,20	0,10	0,02	0,16																																				
H1	High fire exposure	Sideroxlyon inerme	Hedge former	1,00	0,30	1,10	0,50	0,43	4,32																																				
H1	High fire exposure	Olea exasperata	Hedge former	1,00	0,50	0,70	0,40	0,22	2,20																																				
H1	High fire exposure	Olea exasperata	Hedge former	1,00	0,90	1,40	0,80	0,88	8,79																																				
H1	High fire exposure	Sideroxlyon inerme	Hedge former	1,00	0,75	0,70	0,30	0,16	1,65																																				
H1	High fire exposure	Maytenus procumbens	Hedge former	1,00	0,40	0,40	0,20	0,06	0,63																																				
H1	High fire exposure	Olea exasperata	Hedge former	1,00	0,60	0,30	0,25	0,06	0,59																																				
H1	High fire exposure	Searsia lucida	Hedge former	1,00	0,30	0,50	0,15	0,06	0,59																																				
H1	High fire exposure	Pterocelastrus tricuspidatus	Lateral spreader	1,00	1,40	1,60	1,30	1,63	16,33																																				
H1	High fire exposure	Olea exasperata	Hedge former	1,00	0,60	0,30	0,10	0,02	0,24																																				
H1	High fire exposure	Olea exasperata	Hedge former	1,00	0,60	0,55	0,30	0,13	1,30																																				
H1	High fire exposure	Olea exasperata	Hedge former	1,00	0,60	0,60	0,50	0,24	2,36																																				
H1	High fire exposure	Olea exasperata	Hedge former	1,00	0,45	0,40	0,35	0,11	1,10																																				
H1	High fire exposure	Olea exasperata	Hedge former	1,00	0,40	0,35	0,20	0,05	0,55																																				
H1	High fire exposure	Olea exasperata	Hedge former	1,00	0,60	0,65	0,40	0,20	2,04																																				
H1	High fire exposure	Olea exasperata	Hedge former	1,00	0,50	0,55	0,35	0,15	1,51																																				
H1	High fire exposure	Olea exasperata	Hedge former	1,00	0,60	0,40	0,20	0,06	0,63																																				
H1	High fire exposure	Cassine tetragona	Hedge former	1,00	0,45	0,40	0,30	0,09	0,94																																				
H1	High fire exposure	Olea exasperata	Hedge former	1,00	0,65	0,50	0,20	0,08	0,79																																				
H1	High fire exposure	Maytenus procumbens	Hedge former	1,00	0,30	0,40	0,20	0,06	0,63																																				
H1	High fire exposure	Olea exasperata	Hedge former	1,00	0,50	0,40	0,35	0,11	1,10																																				
H1	High fire exposure	Olea exasperata	Hedge former	1,00	0,50	0,45	0,25	0,09	0,88																																				
H1	High fire exposure	Searsia lucida	Hedge former	1,00	0,25	0,40	0,20	0,06	0,63																																				
H1	High fire exposure	Cassine tetragona	Hedge former	1,00	0,35	0,20	0,15	0,02	0,24																																				
H1	High fire exposure	Olea exasperata	Hedge former	1,00	0,40	0,45	0,30	0,11	1,06																																				
H1	High fire exposure	Olea exasperata	Hedge former	1,00	0,30	0,60	0,40	0,19	1,88																																				
H1	High fire exposure	Olea exasperata	Hedge former	1,00	0,60	0,50	0,30	0,12	1,18																																				
H1	High fire exposure	Olea exasperata	Hedge former	1,00	0,50	0,60	0,35	0,16	1,65																																				
H1	High fire exposure	Searsia crenata	Hedge former	1,00	0,30	0,30	0,20	0,05	0,47																																				
H1	High fire exposure	Olea exasperata	Hedge former	1,00	0,55	0,70	0,40	0,22	2,20																																				
H1	High fire exposure	Maytenus procumbens	Hedge former	1,00	0,30	0,30	0,10	0,02	0,24																																				
H1	High fire exposure	Olea exasperata	Hedge former	1,00	0,40	0,45	0,20	0,07	0,71																																				
H1	High fire exposure	Cassine tetragona	Hedge former	1,00	0,45	0,30	0,20	0,05	0,47																																				
H1	High fire exposure	Searsia lucida	Hedge former	1,00	0,40	0,40	0,35	0,11	1,10																																				
H1	High fire exposure	Olea exasperata	Hedge former	1,00	0,60	0,25	0,20	0,04	0,39																																				
H1	High fire exposure	Maytenus procumbens	Hedge former	1,00	0,55	0,40	0,35	0,11	1,10																																				
H1	High fire exposure	Maytenus procumbens	Hedge former	1,00	0,50	0,70	0,65	0,36	3,57																																				
H1	High fire exposure	Maytenus procumbens	Hedge former	1,00	0,30	0,60	0,30	0,14	1,41																																				
H1	High fire exposure	Maytenus procumbens	Hedge former	1,00	0,25	0,70	0,40	0,22	2,20																																				
H1	High fire exposure	Maytenus procumbens	Hedge former	1,00	0,15	0,40	0,20	0,06	0,63																																				
H2	High fire exposure	Olea exasperata	Hedge former	1,00	0,80	0,50	0,40	0,16	1,57																																				
H2	High fire exposure	Olea exasperata	Hedge former	1,00	0,65	0,30	0,25	0,06	0,59																																				
H2	High fire exposure	Olea exasperata	Hedge former	1,00	0,70	0,50	0,30	0,12	1,18																																				
H2	High fire exposure	Cassine tetragona	Hedge former	1,00	0,30	0,30	0,15	0,04	0,35																																				
H2	High fire exposure	Osyris compressa	Hedge former	1,00	1,15	0,50	0,40	0,16	1,57																																				
H2	High fire exposure	Olea exasperata	Hedge former	1,00	0,70	0,75	0,70	0,41	4,12																																				
H2	High fire exposure	Olea exasperata	Hedge former	1,00	0,70	0,70	0,50	0,27	2,75																																				
H2	High fire exposure	Olea exasperata	Hedge former	1,00	0,70	0,40	0,30	0,09	0,94																																				
H2	High fire exposure	Olea exasperata	Hedge former	1,00	0,50	0,80	0,40	0,25	2,51																																				
H2	High fire exposure	Olea exasperata	Hedge former	1,00	0,60	0,60	0,40	0,19	1,88																																				
H2	High fire exposure	Osyris compressa	Hedge former	1,00	0,80	0,50	0,40	0,16	1,57																																				
H2	High fire exposure	Osyris compressa	Hedge former	1,00	1,00	0,80	0,60	0,38	3,77																																				
H2	High fire exposure	Olea exasperata	Hedge former	1,00	0,70	0,25	0,20	0,04	0,39																																				
H2	High fire exposure	Olea exasperata	Hedge former	1,00	0,60	0,80	0,50	0,31	3,14																																				
H2	High fire exposure	Olea exasperata	Hedge former	1,00	0,50	0,50	0,25	0,10	0,98																																				
H2	High fire exposure	Cassine tetragona	Hedge former	1,00	0,30	0,20	0,10	0,02	0,16																																				
H2	High fire exposure	Olea exasperata	Hedge former	1,00	0,80	0,40	0,20	0,06	0,63																																				
H2	High fire exposure	Olea exasperata	Hedge former	1,00	0,80	0,70	0,40	0,22	2,20																																				
H2	High fire exposure	Maytenus procumbens	Hedge former	1,00	0,90	0,90	0,60	0,42	4,24																																				
H2	High fire exposure	Olea exasperata	Hedge former	1,00	0,60	0,40	0,20	0,06	0,63																																				
H2	High fire exposure	Carissa bispinosa 	Hedge former	1,00	0,20	0,20	0,10	0,02	0,16																																				
H2	High fire exposure	Searsia laevigata	Hedge former	1,00	0,10	0,20	0,10	0,02	0,16																																				
H2	High fire exposure	Olea exasperata	Hedge former	1,00	0,50	0,70	0,40	0,22	2,20																																				
H2	High fire exposure	Osyris compressa	Hedge former	1,00	0,40	0,30	0,15	0,04	0,35																																				
H2	High fire exposure	Searsia laevigata	Hedge former	1,00	0,20	0,15	0,05	0,01	0,06																																				
H2	High fire exposure	Olea exasperata	Hedge former	1,00	0,65	0,80	0,65	0,41	4,08																																				
H2	High fire exposure	Olea exasperata	Hedge former	1,00	0,55	0,80	0,40	0,25	2,51																																				
H2	High fire exposure	Olea exasperata	Hedge former	1,00	0,60	0,60	0,30	0,14	1,41																																				
H2	High fire exposure	Olea exasperata	Hedge former	1,00	0,80	0,50	0,40	0,16	1,57																																				
H2	High fire exposure	Olea exasperata	Hedge former	1,00	0,60	0,50	0,25	0,10	0,98																																				
H2	High fire exposure	Olea exasperata	Hedge former	1,00	0,60	0,30	0,10	0,02	0,24																																				
H2	High fire exposure	Olea exasperata	Hedge former	1,00	0,75	0,60	0,35	0,16	1,65																																				
H2	High fire exposure	Olea exasperata	Hedge former	1,00	0,75	0,75	0,65	0,38	3,83																																				
H2	High fire exposure	Cassine tetragona	Hedge former	1,00	0,20	0,40	0,15	0,05	0,47																																				
H2	High fire exposure	Robsonodendron	Hedge former	1,00	0,40	0,95	0,40	0,30	2,98																																				
H2	High fire exposure	Cassine tetragona	Hedge former	1,00	0,50	0,30	0,20	0,05	0,47																																				
H2	High fire exposure	Olea exasperata	Hedge former	1,00	0,60	0,20	0,15	0,02	0,24																																				
H2	High fire exposure	Olea exasperata	Hedge former	1,00	0,65	0,55	0,35	0,15	1,51																																				
H2	High fire exposure	Robsonodendron	Hedge former	1,00	0,40	0,70	0,30	0,16	1,65																																				
H2	High fire exposure	Olea exasperata	Hedge former	1,00	0,50	0,50	0,30	0,12	1,18																																				
H2	High fire exposure	Olea exasperata	Hedge former	1,00	0,45	0,30	0,25	0,06	0,59																																				
H2	High fire exposure	Robsonodendron	Hedge former	1,00	0,75	0,80	0,50	0,31	3,14																																				
H2	High fire exposure	Olea exasperata	Hedge former	1,00	0,70	0,30	0,25	0,06	0,59																																				
H2	High fire exposure	Robsonodendron	Hedge former	1,00	0,50	0,90	0,30	0,21	2,12																																				
H2	High fire exposure	Searsia lucida	Hedge former	1,00	0,60	0,60	0,40	0,19	1,88																																				
H2	High fire exposure	Olea exasperata	Hedge former	1,00	0,70	0,30	0,25	0,06	0,59																																				
H2	High fire exposure	Olea exasperata	Hedge former	1,00	0,70	0,50	0,40	0,16	1,57																																				
H2	High fire exposure	Robsonodendron	Hedge former	1,00	0,65	1,00	0,60	0,47	4,71																																				
H2	High fire exposure	Olea exasperata	Hedge former	1,00	0,70	0,45	0,35	0,12	1,24																																				
H2	High fire exposure	Maytenus procumbens	Hedge former	1,00	0,85	0,90	0,70	0,49	4,95																																				
H3	High fire exposure	searsia lucida	Hedge former	1,00	0,55	1,60	1,50	1,88	18,84																																				
H3	High fire exposure	Cassine tetragona	Hedge former	1,00	0,40	0,30	0,10	0,02	0,24																																				
H3	High fire exposure	Cassine tetragona	Hedge former	1,00	0,50	0,20	0,10	0,02	0,16																																				
H3	High fire exposure	Maytenus procumbens	Hedge former	1,00	0,30	0,30	0,15	0,04	0,35																																				
H3	High fire exposure	Maytenus procumbens	Hedge former	1,00	0,45	0,70	0,50	0,27	2,75																																				
H3	High fire exposure	Pterocelastrus tricuspidatus	Hedge former	1,00	0,90	0,90	0,80	0,57	5,65																																				
H3	High fire exposure	Rapanaea giliana 	Hedge former	1,00	0,50	0,35	0,25	0,07	0,69																																				
H3	High fire exposure	Maytenus procumbens	Hedge former	1,00	0,35	0,20	0,10	0,02	0,16																																				
H3	High fire exposure	Olea exasperata	Hedge former	1,00	0,40	0,30	0,15	0,04	0,35																																				
H3	High fire exposure	Rapanaea giliana 	Hedge former	1,00	0,65	0,25	0,15	0,03	0,29																																				
H3	High fire exposure	Cassine tetragona	Hedge former	1,00	0,60	0,10	0,50	0,04	0,39																																				
H3	High fire exposure	Olea exasperata	Hedge former	1,00	0,60	0,30	0,20	0,05	0,47																																				
H3	High fire exposure	Olea exasperata	Hedge former	1,00	0,60	0,30	0,25	0,06	0,59																																				
H3	High fire exposure	Olea exasperata	Hedge former	1,00	0,60	0,40	0,35	0,11	1,10																																				
H3	High fire exposure	Rapanaea giliana 	Hedge former	1,00	0,55	0,15	0,10	0,01	0,12																																				
H3	High fire exposure	Cassine tetragona	Hedge former	1,00	0,50	0,20	0,10	0,02	0,16																																				
H3	High fire exposure	Rapanaea giliana 	Hedge former	1,00	0,50	0,10	0,05	0,00	0,04																																				
H3	High fire exposure	Olea exasperata	Hedge former	1,00	0,60	0,35	0,25	0,07	0,69																																				
H3	High fire exposure	Rapanaea giliana 	Hedge former	1,00	0,70	0,35	0,20	0,05	0,55																																				
H3	High fire exposure	Cassine tetragona	Hedge former	1,00	0,40	0,20	0,10	0,02	0,16																																				
H3	High fire exposure	Rapanaea giliana 	Hedge former	1,00	0,40	0,30	0,25	0,06	0,59																																				
H3	High fire exposure	Cassine tetragona	Hedge former	1,00	0,40	0,25	0,10	0,02	0,20																																				
H3	High fire exposure	Putterlickia pyracantha 	Hedge former	1,00	0,60	0,70	0,30	0,16	1,65																																				
H3	High fire exposure	Rapanaea giliana 	Hedge former	1,00	0,60	0,50	0,30	0,12	1,18																																				
H3	High fire exposure	Rapanaea giliana 	Hedge former	1,00	0,60	0,40	0,35	0,11	1,10																																				
H3	High fire exposure	Putterlickia pyracantha 	Hedge former	1,00	0,50	0,40	0,10	0,03	0,31																																				
H3	High fire exposure	Putterlickia pyracantha 	Hedge former	1,00	0,60	0,60	0,35	0,16	1,65																																				
H3	High fire exposure	Putterlickia pyracantha 	Hedge former	1,00	0,45	0,45	0,30	0,11	1,06																																				
H3	High fire exposure	Cassine tetragona	Hedge former	1,00	0,30	0,15	0,10	0,01	0,12																																				
H3	High fire exposure	Putterlickia pyracantha 	Hedge former	1,00	0,40	0,20	0,10	0,02	0,16																																				
H3	High fire exposure	Rapanaea giliana 	Hedge former	1,00	0,50	0,50	0,15	0,06	0,59																																				
H3	High fire exposure	Olea exasperata	Hedge former	1,00	0,50	0,25	0,20	0,04	0,39																																				
H3	High fire exposure	Euclea racemosa	Hedge former	1,00	0,30	0,20	0,10	0,02	0,16																																				
H3	High fire exposure	Rapanaea giliana 	Hedge former	1,00	0,50	0,15	0,05	0,01	0,06																																				
H3	High fire exposure	Rapanaea giliana 	Hedge former	1,00	0,50	0,50	0,15	0,06	0,59																																				
H3	High fire exposure	Euclea racemosa	Hedge former	1,00	0,70	0,40	0,30	0,09	0,94																																				
H3	High fire exposure	Maytenus procumbens	Hedge former	1,00	0,30	0,40	0,15	0,05	0,47																																				
H3	High fire exposure	Rapanaea giliana 	Hedge former	1,00	0,70	0,25	0,10	0,02	0,20																																				
H3	High fire exposure	Euclea racemosa	Hedge former	1,00	0,70	0,50	0,20	0,08	0,79																																				
H3	High fire exposure	Carissa bispinosa 	Hedge former	1,00	0,70	0,30	0,25	0,06	0,59																																				
H3	High fire exposure	Cassine tetragona	Hedge former	1,00	0,50	0,10	0,05	0,00	0,04																																				
H3	High fire exposure	Cassine tetragona	Hedge former	1,00	0,75	0,25	0,15	0,03	0,29																																				
H3	High fire exposure	Rapanaea giliana 	Hedge former	1,00	0,75	0,70	0,15	0,08	0,82																																				
H3	High fire exposure	Rapanaea giliana 	Hedge former	1,00	0,75	0,30	0,10	0,02	0,24																																				
H3	High fire exposure	Carissa bispinosa 	Hedge former	1,00	0,75	0,50	0,40	0,16	1,57																																				
H3	High fire exposure	Rapanaea giliana 	Hedge former	1,00	0,70	0,25	0,15	0,03	0,29																																				
H3	High fire exposure	Searsia glauca	Hedge former	1,00	0,80	3,30	1,70	4,40	44,04																																				
H3	High fire exposure	Olea exasperata	Hedge former	1,00	0,80	0,60	0,55	0,26	2,59																																				
H3	High fire exposure	Olea exasperata	Hedge former	1,00	0,75	0,50	0,40	0,16	1,57																																				
H3	High fire exposure	Olea exasperata	Hedge former	1,00	0,70	0,40	0,25	0,08	0,79																																				
H3	High fire exposure	Rapanaea giliana 	Hedge former	1,00	0,75	0,30	0,10	0,02	0,24																																				
H3	High fire exposure	Maytenus procumbens	Hedge former	1,00	0,50	0,65	0,35	0,18	1,79																																				
H3	High fire exposure	Olea exasperata	Hedge former	1,00	0,65	0,20	0,15	0,02	0,24																																				
H3	High fire exposure	Olea exasperata	Hedge former	1,00	0,80	0,70	0,50	0,27	2,75																																				
H3	High fire exposure	Rapanaea giliana 	Hedge former	1,00	0,75	0,35	0,20	0,05	0,55																																				
H3	High fire exposure	Searsia glauca	Hedge former	1,00	0,65	1,00	0,70	0,55	5,50																																				
H3	High fire exposure	Maytenus procumbens	Hedge former	1,00	0,65	0,35	0,15	0,04	0,41																																				
H4	High fire exposure	Osyris compressa	Hedge former	1,00	1,00	1,70	0,70	0,93	9,34																																				
H4	High fire exposure	Rapanaea giliana 	Hedge former	1,00	0,70	0,30	0,10	0,02	0,24																																				
H4	High fire exposure	Carissa bispinosa 	Hedge former	1,00	0,70	0,60	0,40	0,19	1,88																																				
H4	High fire exposure	Carissa bispinosa 	Hedge former	1,00	0,65	0,70	0,40	0,22	2,20																																				
H4	High fire exposure	Rapanaea giliana 	Hedge former	1,00	0,65	0,20	0,05	0,01	0,08																																				
H4	High fire exposure	Euclea racemosa	Hedge former	1,00	0,60	0,30	0,20	0,05	0,47																																				
H4	High fire exposure	Osyris compressa	Hedge former	1,00	0,65	1,00	0,40	0,31	3,14																																				
H4	High fire exposure	Putterlickia pyracantha 	Hedge former	1,00	0,40	0,15	0,05	0,01	0,06																																				
H4	High fire exposure	Osyris compressa	Hedge former	1,00	0,45	0,60	0,30	0,14	1,41																																				
H4	High fire exposure	Rapanaea giliana 	Hedge former	1,00	0,60	0,35	0,25	0,07	0,69																																				
H4	High fire exposure	Carissa bispinosa 	Hedge former	1,00	0,30	0,40	0,20	0,06	0,63																																				
H4	High fire exposure	Cassine tetragona	Hedge former	1,00	0,20	0,15	0,10	0,01	0,12																																				
H4	High fire exposure	Cassine tetragona	Hedge former	1,00	0,25	0,10	0,05	0,00	0,04																																				
H4	High fire exposure	Carissa bispinosa 	Hedge former	1,00	0,30	0,60	0,50	0,24	2,36																																				
H4	High fire exposure	Rapanaea giliana 	Hedge former	1,00	0,30	0,20	0,10	0,02	0,16																																				
H4	High fire exposure	Sideroxlyon inerme	Hedge former	1,00	0,35	1,10	0,60	0,52	5,18																																				
H4	High fire exposure	Rapanaea giliana 	Hedge former	1,00	0,60	0,25	0,20	0,04	0,39																																				
H4	High fire exposure	Searsia laevigata	Hedge former	1,00	0,50	0,30	0,10	0,02	0,24																																				
H4	High fire exposure	Putterlickia pyracantha 	Hedge former	1,00	0,40	0,50	0,10	0,04	0,39																																				
H4	High fire exposure	Carissa bispinosa 	Hedge former	1,00	0,45	0,40	0,30	0,09	0,94																																				
H4	High fire exposure	Sideroxlyon inerme	Hedge former	1,00	0,60	0,50	0,20	0,08	0,79																																				
H4	High fire exposure	Osyris compressa	Hedge former	1,00	0,60	0,50	0,30	0,12	1,18																																				
H4	High fire exposure	Rapanaea giliana 	Hedge former	1,00	0,30	0,10	0,05	0,00	0,04																																				
H4	High fire exposure	Cassine tetragona	Hedge former	1,00	0,40	0,40	0,15	0,05	0,47																																				
H4	High fire exposure	Sideroxlyon inerme	Hedge former	1,00	0,70	1,00	0,90	0,71	7,07																																				
H4	High fire exposure	Rapanaea giliana 	Hedge former	1,00	0,70	0,20	0,10	0,02	0,16																																				
H4	High fire exposure	Rapanaea giliana 	Hedge former	1,00	0,50	0,20	0,10	0,02	0,16																																				
H4	High fire exposure	Sideroxlyon inerme	Hedge former	1,00	0,50	0,70	0,40	0,22	2,20																																				
H4	High fire exposure	Euclea racemosa	Hedge former	1,00	0,45	0,20	0,10	0,02	0,16																																				
H4	High fire exposure	Cassine tetragona	Hedge former	1,00	0,75	0,30	0,15	0,04	0,35																																				
H4	High fire exposure	Putterlickia pyracantha 	Hedge former	1,00	0,75	0,80	0,50	0,31	3,14																																				
H4	High fire exposure	Rapanaea giliana 	Hedge former	1,00	0,50	0,15	0,10	0,01	0,12																																				
H4	High fire exposure	Rapanaea giliana 	Hedge former	1,00	0,50	0,15	0,10	0,01	0,12																																				
H4	High fire exposure	Putterlickia pyracantha 	Hedge former	1,00	0,50	0,70	0,50	0,27	2,75																																				
H4	High fire exposure	Carissa bispinosa 	Hedge former	1,00	0,35	0,50	0,35	0,14	1,37																																				
H4	High fire exposure	Sideroxlyon inerme	Hedge former	1,00	0,70	0,60	0,30	0,14	1,41																																				
H4	High fire exposure	Putterlickia pyracantha 	Hedge former	1,00	0,50	0,40	0,30	0,09	0,94																																				
H4	High fire exposure	Putterlickia pyracantha 	Hedge former	1,00	0,65	0,80	0,60	0,38	3,77																																				
H4	High fire exposure	Maytenus procumbens	Hedge former	1,00	0,30	0,70	0,40	0,22	2,20																																				
H4	High fire exposure	Sideroxlyon inerme	Hedge former	1,00	0,70	0,70	0,40	0,22	2,20																																				
H4	High fire exposure	Putterlickia pyracantha 	Hedge former	1,00	0,55	0,40	0,30	0,09	0,94																																				
H4	High fire exposure	Carissa bispinosa 	Hedge former	1,00	0,30	0,80	0,25	0,16	1,57																																				
H4	High fire exposure	Putterlickia pyracantha 	Hedge former	1,00	0,70	0,60	0,40	0,19	1,88																																				
H4	High fire exposure	Rapanaea giliana 	Hedge former	1,00	0,70	0,40	0,15	0,05	0,47																																				
H4	High fire exposure	Euclea racemosa	Hedge former	1,00	0,70	0,35	0,15	0,04	0,41																																				
H4	High fire exposure	Putterlickia pyracantha 	Hedge former	1,00	0,70	0,70	0,40	0,22	2,20																																				
H4	High fire exposure	Sideroxlyon inerme	Hedge former	1,00	0,70	0,25	0,20	0,04	0,39																																				
H4	High fire exposure	Rapanaea giliana 	Hedge former	1,00	0,70	0,30	0,20	0,05	0,47																																				
H4	High fire exposure	Putterlickia pyracantha 	Hedge former	1,00	0,65	0,90	0,60	0,42	4,24																																				
H4	High fire exposure	Cassine tetragona	Hedge former	1,00	0,40	0,15	0,10	0,01	0,12																																				
H4	High fire exposure	Maytenus procumbens	Hedge former	1,00	0,50	0,60	0,45	0,21	2,12																																				
H4	High fire exposure	Rapanaea giliana 	Hedge former	1,00	0,60	0,40	0,15	0,05	0,47																																				
H5	High fire exposure	Maytenus procumbens	Hedge former	1,00	0,60	0,60	0,30	0,14	1,41																																				
H5	High fire exposure	Maytenus procumbens	Hedge former	1,00	0,80	1,00	0,70	0,55	5,50																																				
H5	High fire exposure	Maytenus procumbens	Hedge former	1,00	0,80	1,00	0,60	0,47	4,71																																				
H5	High fire exposure	Maytenus procumbens	Hedge former	1,00	0,80	0,90	0,40	0,28	2,83																																				
H5	High fire exposure	Maytenus procumbens	Hedge former	1,00	0,60	1,05	0,50	0,41	4,12																																				
H5	High fire exposure	Maytenus procumbens	Hedge former	1,00	0,90	1,10	0,90	0,78	7,77																																				
H5	High fire exposure	Maytenus procumbens	Hedge former	1,00	0,80	1,30	0,90	0,92	9,18																																				
H5	High fire exposure	searsia lucida	Hedge former	1,00	0,80	1,20	0,80	0,75	7,54																																				
H5	High fire exposure	Cassine tetragona	Hedge former	1,00	0,75	0,20	0,15	0,02	0,24																																				
H5	High fire exposure	Maytenus procumbens	Hedge former	1,00	1,00	0,90	0,50	0,35	3,53																																				
H5	High fire exposure	Maytenus procumbens	Hedge former	1,00	0,80	1,00	0,90	0,71	7,07																																				
H5	High fire exposure	Maytenus procumbens	Hedge former	1,00	0,80	0,50	0,30	0,12	1,18																																				
H5	High fire exposure	Maytenus procumbens	Hedge former	1,00	0,80	0,60	0,35	0,16	1,65																																				
H5	High fire exposure	Searsia glauca	Hedge former	1,00	0,50	1,10	0,80	0,69	6,91																																				
H5	High fire exposure	Cassine tetragona	Hedge former	1,00	0,70	0,30	0,15	0,04	0,35																																				
H5	High fire exposure	Maytenus procumbens	Hedge former	1,00	0,80	1,10	0,40	0,35	3,45																																				
H5	High fire exposure	Sideroxlyon inerme	Hedge former	1,00	0,60	1,10	0,80	0,69	6,91																																				
H5	High fire exposure	Searsia glauca	Hedge former	1,00	0,80	1,20	0,60	0,57	5,65																																				
H5	High fire exposure	Maytenus procumbens	Hedge former	1,00	0,85	0,90	0,40	0,28	2,83																																				
H5	High fire exposure	Cassine tetragona	Hedge former	1,00	0,85	0,40	0,20	0,06	0,63																																				
H5	High fire exposure	Maytenus procumbens	Hedge former	1,00	0,80	0,95	0,50	0,37	3,73																																				
H5	High fire exposure	Euclea racemosa	Hedge former	1,00	0,80	0,20	0,10	0,02	0,16																																				
H5	High fire exposure	Maytenus procumbens	Hedge former	1,00	0,85	1,20	0,80	0,75	7,54																																				
H5	High fire exposure	Maytenus procumbens	Hedge former	1,00	0,90	1,20	0,60	0,57	5,65																																				
H5	High fire exposure	Maytenus procumbens	Hedge former	1,00	0,80	1,40	0,90	0,99	9,89																																				
H5	High fire exposure	Maytenus procumbens	Hedge former	1,00	1,10	1,10	1,00	0,86	8,64																																				
H5	High fire exposure	Maytenus procumbens	Hedge former	1,00	1,00	1,20	0,90	0,85	8,48																																				
H5	High fire exposure	Sideroxlyon inerme	Hedge former	1,00	0,80	0,50	0,40	0,16	1,57																																				
H5	High fire exposure	Maytenus procumbens	Hedge former	1,00	1,00	1,30	0,80	0,82	8,16																																				
H5	High fire exposure	Rapanaea giliana 	Hedge former	1,00	0,65	0,30	0,10	0,02	0,24																																				
H5	High fire exposure	Rapanaea giliana 	Hedge former	1,00	0,85	0,30	0,20	0,05	0,47																																				
H5	High fire exposure	Sideroxlyon inerme	Hedge former	1,00	0,60	1,10	0,80	0,69	6,91																																				
H5	High fire exposure	Rapanaea giliana 	Hedge former	1,00	0,60	0,15	0,05	0,01	0,06																																				
H5	High fire exposure	Rapanaea giliana 	Hedge former	1,00	0,60	0,20	0,10	0,02	0,16																																				
H6	High fire exposure	Pterocelastrus tricuspidatus	Hedge former	1,00	1,30	1,40	1,20	1,32	13,19																																				
H6	High fire exposure	Rapanaea giliana 	Hedge former	1,00	0,40	0,30	0,15	0,04	0,35																																				
H6	High fire exposure	Cassine tetragona	Hedge former	1,00	0,40	0,40	0,15	0,05	0,47																																				
H6	High fire exposure	Olea exasperata	Hedge former	1,00	0,80	0,40	0,30	0,09	0,94																																				
H6	High fire exposure	Olea exasperata	Hedge former	1,00	0,50	0,30	0,10	0,02	0,24																																				
H6	High fire exposure	Olea exasperata	Hedge former	1,00	0,70	0,25	0,20	0,04	0,39																																				
H6	High fire exposure	Cassine tetragona	Hedge former	1,00	0,50	0,20	0,10	0,02	0,16																																				
H6	High fire exposure	Olea exasperata	Hedge former	1,00	0,50	0,25	0,10	0,02	0,20																																				
H6	High fire exposure	Maytenus procumbens	Hedge former	1,00	0,50	0,10	0,05	0,00	0,04																																				
H6	High fire exposure	Olea exasperata	Hedge former	1,00	0,70	0,40	0,20	0,06	0,63																																				
H6	High fire exposure	Olea exasperata	Hedge former	1,00	0,80	0,40	0,20	0,06	0,63																																				
H6	High fire exposure	Olea exasperata	Hedge former	1,00	0,85	0,50	0,30	0,12	1,18																																				
H6	High fire exposure	Olea exasperata	Hedge former	1,00	0,80	0,40	0,20	0,06	0,63																																				
H6	High fire exposure	Rapanaea giliana 	Hedge former	1,00	0,70	0,50	0,20	0,08	0,79																																				
H6	High fire exposure	Dovyalis rotundifolia	Vertical grower	1,00	0,70	0,20	0,15	0,02	0,24																																				
H6	High fire exposure	Olea exasperata	Hedge former	1,00	0,70	0,50	0,35	0,14	1,37																																				
H6	High fire exposure	Rapanaea giliana 	Hedge former	1,00	0,50	0,15	0,10	0,01	0,12																																				
H6	High fire exposure	Mystroxylon aethiopicum	Lateral spreader	1,00	0,70	0,30	0,15	0,04	0,35																																				
H6	High fire exposure	Sideroxlyon inerme	Lateral spreader	1,00	0,50	0,40	0,30	0,09	0,94																																				
H6	High fire exposure	Searsia glauca	Hedge former	1,00	0,90	1,10	0,80	0,69	6,91																																				
H6	High fire exposure	Dovyalis rotundifolia	Vertical grower	1,00	0,90	0,25	0,15	0,03	0,29																																				
H6	High fire exposure	Maytenus procumbens	Hedge former	1,00	0,90	0,80	0,50	0,31	3,14																																				
H6	High fire exposure	Rapanaea giliana 	Hedge former	1,00	0,95	0,30	0,20	0,05	0,47																																				
H6	High fire exposure	Dovyalis rotundifolia	Vertical grower	1,00	0,80	0,25	0,15	0,03	0,29																																				
H6	High fire exposure	Maytenus procumbens	Hedge former	1,00	0,85	0,70	0,30	0,16	1,65																																				
H6	High fire exposure	Euclea racemosa	Hedge former	1,00	0,75	0,15	0,10	0,01	0,12																																				
H6	High fire exposure	Olea exasperata	Hedge former	1,00	0,90	0,20	0,10	0,02	0,16																																				
H6	High fire exposure	Dovyalis rotundifolia	Vertical grower	1,00	0,95	0,40	0,20	0,06	0,63																																				
H6	High fire exposure	Euclea racemosa	Hedge former	1,00	0,45	0,20	0,10	0,02	0,16																																				
H6	High fire exposure	Olea exasperata	Hedge former	1,00	0,80	0,65	0,40	0,20	2,04																																				
H6	High fire exposure	Olea exasperata	Hedge former	1,00	0,90	0,75	0,50	0,29	2,94																																				
H6	High fire exposure	Maytenus procumbens	Hedge former	1,00	0,95	0,95	0,40	0,30	2,98																																				
H6	High fire exposure	Pterocelastrus tricuspidatus	Lateral spreader	1,00	1,10	0,75	0,65	0,38	3,83																																				
H6	High fire exposure	Dovyalis rotundifolia	Vertical grower	1,00	0,60	0,30	0,10	0,02	0,24																																				
H6	High fire exposure	Sideroxlyon inerme	Lateral spreader	1,00	0,30	0,20	0,10	0,02	0,16																																				
H6	High fire exposure	Dovyalis rotundifolia	Vertical grower	1,00	0,25	0,20	0,15	0,02	0,24																																				
H6	High fire exposure	Olea exasperata	Hedge former	1,00	1,05	1,10	1,00	0,86	8,64																																				
H6	High fire exposure	Cassine tetragona	Hedge former	1,00	0,90	0,20	0,10	0,02	0,16																																				
H6	High fire exposure	Rapanaea giliana 	Hedge former	1,00	0,40	0,30	0,10	0,02	0,24																																				
H6	High fire exposure	Cassine tetragona	Hedge former	1,00	0,50	0,20	0,10	0,02	0,16																																				
H6	High fire exposure	Dovyalis rotundifolia	Vertical grower	1,00	0,50	0,30	0,20	0,05	0,47																																				
H6	High fire exposure	Olea exasperata	Hedge former	1,00	0,65	0,50	0,30	0,12	1,18																																				
H6	High fire exposure	Olea exasperata	Hedge former	1,00	0,80	0,50	0,20	0,08	0,79																																				
H6	High fire exposure	Rapanaea giliana 	Hedge former	1,00	0,85	0,50	0,30	0,12	1,18																																				
H6	High fire exposure	Rapanaea giliana 	Hedge former	1,00	0,85	0,40	0,30	0,09	0,94																																				
H6	High fire exposure	Pterocelastrus tricuspidatus	Lateral spreader	1,00	0,70	0,80	0,40	0,25	2,51																																				
H6	High fire exposure	Olea exasperata	Hedge former	1,00	0,90	0,50	0,30	0,12	1,18																																				
H6	High fire exposure	Dovyalis rotundifolia	Vertical grower	1,00	0,80	0,60	0,40	0,19	1,88																																				
H6	High fire exposure	Olea exasperata	Hedge former	1,00	0,90	0,80	0,60	0,38	3,77																																				
H6	High fire exposure	Olea exasperata	Hedge former	1,00	0,80	0,80	0,55	0,35	3,45																																				
H6	High fire exposure	Cassine tetragona	Hedge former	1,00	0,90	0,60	0,25	0,12	1,18																																				
H6	High fire exposure	Olea exasperata	Hedge former	1,00	0,70	0,55	0,30	0,13	1,30																																				
H6	High fire exposure	Olea exasperata	Hedge former	1,00	1,05	1,40	1,10	1,21	12,09																																				
H6	High fire exposure	Cassine tetragona	Hedge former	1,00	0,60	0,10	0,05	0,00	0,04																																				
H6	High fire exposure	Dovyalis rotundifolia	Vertical grower	1,00	1,05	0,40	0,20	0,06	0,63																																				
H6	High fire exposure	Olea exasperata	Hedge former	1,00	0,60	0,50	0,25	0,10	0,98																																				
H6	High fire exposure	Maytenus procumbens	Hedge former	1,00	0,30	0,60	0,20	0,09	0,94																																				
H6	High fire exposure	Olea exasperata	Hedge former	1,00	0,70	0,55	0,40	0,17	1,73																																				
H6	High fire exposure	Dovyalis rotundifolia	Vertical grower	1,00	0,70	0,30	0,20	0,05	0,47																																				
H6	High fire exposure	Olea exasperata	Hedge former	1,00	0,90	0,75	0,50	0,29	2,94																																				
H6	High fire exposure	Olea exasperata	Hedge former	1,00	0,70	0,80	0,40	0,25	2,51																																				
H6	High fire exposure	searsia lucida	Hedge former	1,00	0,90	0,55	0,30	0,13	1,30																																				
H6	High fire exposure	Olea exasperata	Hedge former	1,00	0,80	0,40	0,25	0,08	0,79																																				
H6	High fire exposure	Olea exasperata	Hedge former	1,00	0,40	0,55	0,20	0,09	0,86																																				
H6	High fire exposure	Dovyalis rotundifolia	Vertical grower	1,00	0,65	0,25	0,20	0,04	0,39																																				
H7	High fire exposure	Rapanaea giliana 	Hedge former	1,00	0,60	0,60	0,45	0,21	2,12																																				
H7	High fire exposure	Rapanaea giliana 	Hedge former	1,00	0,30	0,20	0,15	0,02	0,24																																				
H7	High fire exposure	Rapanaea giliana 	Hedge former	1,00	0,35	0,25	0,15	0,03	0,29																																				
H7	High fire exposure	Rapanaea giliana 	Hedge former	1,00	0,70	0,50	0,40	0,16	1,57																																				
H7	High fire exposure	Euclea racemosa	Hedge former	1,00	0,30	0,20	0,10	0,02	0,16																																				
H7	High fire exposure	Sideroxlyon inerme	Hedge former	1,00	0,20	0,15	0,05	0,01	0,06																																				
H7	High fire exposure	Rapanaea giliana 	Hedge former	1,00	0,30	0,30	0,10	0,02	0,24																																				
H7	High fire exposure	Rapanaea giliana 	Hedge former	1,00	0,30	0,15	0,10	0,01	0,12																																				
H7	High fire exposure	Rapanaea giliana 	Hedge former	1,00	0,75	0,40	0,25	0,08	0,79																																				
H7	High fire exposure	Rapanaea giliana 	Hedge former	1,00	0,80	0,35	0,20	0,05	0,55																																				
H7	High fire exposure	Maytenus procumbens	Hedge former	1,00	0,25	0,60	0,40	0,19	1,88																																				
H7	High fire exposure	Rapanaea giliana 	Hedge former	1,00	0,40	0,40	0,20	0,06	0,63																																				
H7	High fire exposure	Searsia laevigata	Hedge former	1,00	0,45	0,30	0,10	0,02	0,24																																				
H7	High fire exposure	Euclea racemosa	Hedge former	1,00	0,30	0,25	0,15	0,03	0,29																																				
H7	High fire exposure	Rapanaea giliana 	Hedge former	1,00	0,60	0,45	0,20	0,07	0,71																																				
H7	High fire exposure	Rapanaea giliana 	Hedge former	1,00	0,30	0,10	0,05	0,00	0,04																																				
H7	High fire exposure	Euclea racemosa	Hedge former	1,00	0,60	0,35	0,30	0,08	0,82																																				
H7	High fire exposure	Rapanaea giliana 	Hedge former	1,00	0,40	0,50	0,30	0,12	1,18																																				
H7	High fire exposure	Searsia laevigata	Hedge former	1,00	0,35	0,15	0,10	0,01	0,12																																				
H7	High fire exposure	Rapanaea giliana 	Hedge former	1,00	0,30	0,10	0,05	0,00	0,04																																				
H7	High fire exposure	Rapanaea giliana 	Hedge former	1,00	0,50	0,20	0,05	0,01	0,08																																				
H7	High fire exposure	Euclea racemosa	Hedge former	1,00	0,50	0,25	0,15	0,03	0,29																																				
H7	High fire exposure	Rapanaea giliana 	Hedge former	1,00	0,40	0,30	0,10	0,02	0,24																																				
H7	High fire exposure	Rapanaea giliana 	Hedge former	1,00	0,25	0,15	0,10	0,01	0,12																																				
H7	High fire exposure	Rapanaea giliana 	Hedge former	1,00	0,50	0,20	0,15	0,02	0,24																																				
H7	High fire exposure	Euclea racemosa	Hedge former	1,00	0,30	0,20	0,15	0,02	0,24																																				
H7	High fire exposure	Euclea racemosa	Hedge former	1,00	0,30	0,15	0,10	0,01	0,12																																				
H7	High fire exposure	Euclea racemosa	Hedge former	1,00	0,35	0,40	0,30	0,09	0,94																																				
H7	High fire exposure	Searsia laevigata	Hedge former	1,00	0,45	0,20	0,10	0,02	0,16																																				
H7	High fire exposure	Maytenus procumbens	Hedge former	1,00	0,50	0,40	0,20	0,06	0,63																																				
H7	High fire exposure	Euclea racemosa	Hedge former	1,00	0,50	0,30	0,25	0,06	0,59																																				
H7	High fire exposure	Maytenus procumbens	Hedge former	1,00	0,30	0,70	0,35	0,19	1,92																																				
H7	High fire exposure	Rapanaea giliana 	Hedge former	1,00	0,40	0,35	0,10	0,03	0,27																																				
H7	High fire exposure	Rapanaea giliana 	Hedge former	1,00	0,70	0,45	0,30	0,11	1,06																																				
H7	High fire exposure	Euclea racemosa	Hedge former	1,00	0,50	0,35	0,20	0,05	0,55																																				
H7	High fire exposure	Euclea racemosa	Hedge former	1,00	0,90	0,50	0,35	0,14	1,37																																				
H7	High fire exposure	Rapanaea giliana 	Hedge former	1,00	0,90	0,60	0,50	0,24	2,36																																				
H7	High fire exposure	Euclea racemosa	Hedge former	1,00	0,70	0,70	0,50	0,27	2,75																																				
H7	High fire exposure	Searsia glauca	Hedge former	1,00	0,40	0,80	0,30	0,19	1,88																																				
H7	High fire exposure	Maytenus procumbens	Hedge former	1,00	0,30	1,60	0,50	0,63	6,28																																				
H7	High fire exposure	Euclea racemosa	Hedge former	1,00	0,60	0,80	0,40	0,25	2,51																																				
H7	High fire exposure	Rapanaea giliana 	Hedge former	1,00	0,80	0,30	0,15	0,04	0,35																																				
H7	High fire exposure	Euclea racemosa	Hedge former	1,00	0,30	0,15	0,10	0,01	0,12																																				
H7	High fire exposure	Searsia laevigata	Hedge former	1,00	0,20	0,15	0,10	0,01	0,12																																				
H7	High fire exposure	Rapanaea giliana 	Hedge former	1,00	0,65	0,60	0,40	0,19	1,88																																				
H7	High fire exposure	Rapanaea giliana 	Hedge former	1,00	0,70	0,30	0,10	0,02	0,24																																				
H7	High fire exposure	Euclea racemosa	Hedge former	1,00	0,60	0,20	0,15	0,02	0,24																																				
H7	High fire exposure	Rapanaea giliana 	Hedge former	1,00	0,70	0,40	0,20	0,06	0,63																																				
H7	High fire exposure	Euclea racemosa	Hedge former	1,00	0,50	0,20	0,10	0,02	0,16																																				
H7	High fire exposure	Euclea racemosa	Hedge former	1,00	0,50	0,60	0,30	0,14	1,41																																				
H7	High fire exposure	Rapanaea giliana 	Hedge former	1,00	0,35	0,25	0,15	0,03	0,29																																				
H7	High fire exposure	Rapanaea giliana 	Hedge former	1,00	0,60	0,35	0,20	0,05	0,55																																				
H7	High fire exposure	Rapanaea giliana 	Hedge former	1,00	0,50	0,20	0,10	0,02	0,16																																				
H7	High fire exposure	Rapanaea giliana 	Hedge former	1,00	0,30	0,20	0,15	0,02	0,24																																				
H7	High fire exposure	Euclea racemosa	Hedge former	1,00	0,65	0,50	0,25	0,10	0,98																																				
H7	High fire exposure	Rapanaea giliana 	Hedge former	1,00	0,65	0,20	0,10	0,02	0,16																																				
H7	High fire exposure	Euclea racemosa	Hedge former	1,00	0,55	0,50	0,30	0,12	1,18																																				
H7	High fire exposure	Euclea racemosa	Hedge former	1,00	0,50	0,50	0,25	0,10	0,98																																				
H7	High fire exposure	Euclea racemosa	Hedge former	1,00	0,50	0,40	0,25	0,08	0,79																																				
H7	High fire exposure	Rapanaea giliana 	Hedge former	1,00	0,25	0,10	0,05	0,00	0,04																																				
H7	High fire exposure	Rapanaea giliana 	Hedge former	1,00	0,70	0,50	0,40	0,16	1,57																																				
H7	High fire exposure	Euclea racemosa	Hedge former	1,00	0,25	0,15	0,05	0,01	0,06																																				
H7	High fire exposure	Searsia laevigata	Hedge former	1,00	0,40	0,05	0,03	0,00	0,01																																				
H7	High fire exposure	Euclea racemosa	Hedge former	1,00	0,25	0,15	0,10	0,01	0,12																																				
H7	High fire exposure	Euclea racemosa	Hedge former	1,00	0,60	0,30	0,20	0,05	0,47																																				
H7	High fire exposure	Rapanaea giliana 	Hedge former	1,00	0,75	0,25	0,10	0,02	0,20																																				
H7	High fire exposure	Searsia glauca	Hedge former	1,00	0,30	0,30	0,05	0,01	0,12																																				
H7	High fire exposure	Euclea racemosa	Hedge former	1,00	0,70	0,65	0,40	0,20	2,04																																				
H7	High fire exposure	Euclea racemosa	Hedge former	1,00	0,80	0,50	0,35	0,14	1,37																																				
H7	High fire exposure	Euclea racemosa	Hedge former	1,00	0,80	0,50	0,25	0,10	0,98																																				
H7	High fire exposure	Rapanaea giliana 	Hedge former	1,00	0,60	0,65	0,20	0,10	1,02																																				
H8	High fire exposure	Osyris compressa	Hedge former	1,00	0,70	0,60	0,45	0,21	2,12																																				
H8	High fire exposure	Olea exasperata	Hedge former	1,00	0,50	0,40	0,15	0,05	0,47																																				
H8	High fire exposure	Searsia glauca	Hedge former	1,00	0,40	0,40	0,15	0,05	0,47																																				
H8	High fire exposure	Robsonodendron	Hedge former	1,00	0,60	0,60	0,30	0,14	1,41																																				
H8	High fire exposure	Robsonodendron	Hedge former	1,00	0,45	0,30	0,20	0,05	0,47																																				
H8	High fire exposure	Robsonodendron	Hedge former	1,00	0,60	0,45	0,30	0,11	1,06																																				
H8	High fire exposure	Olea exasperata	Hedge former	1,00	0,60	0,40	0,30	0,09	0,94																																				
H8	High fire exposure	Searsia glauca	Hedge former	1,00	0,70	0,50	0,40	0,16	1,57																																				
H8	High fire exposure	Olea exasperata	Hedge former	1,00	0,50	0,30	0,20	0,05	0,47																																				
H8	High fire exposure	Olea exasperata	Hedge former	1,00	0,40	0,30	0,20	0,05	0,47																																				
H8	High fire exposure	Searsia glauca	Hedge former	1,00	0,40	0,50	0,20	0,08	0,79																																				
H8	High fire exposure	Robsonodendron	Hedge former	1,00	0,45	0,50	0,20	0,08	0,79																																				
H8	High fire exposure	Robsonodendron	Hedge former	1,00	0,30	0,40	0,30	0,09	0,94																																				
H8	High fire exposure	Olea exasperata	Hedge former	1,00	0,35	0,25	0,20	0,04	0,39																																				
H8	High fire exposure	Robsonodendron	Hedge former	1,00	0,30	0,25	0,15	0,03	0,29																																				
H8	High fire exposure	Olea exasperata	Hedge former	1,00	0,35	0,40	0,20	0,06	0,63																																				
H8	High fire exposure	Robsonodendron	Hedge former	1,00	0,40	0,55	0,30	0,13	1,30																																				
H8	High fire exposure	Olea exasperata	Hedge former	1,00	0,35	0,60	0,40	0,19	1,88																																				
H8	High fire exposure	Robsonodendron	Hedge former	1,00	0,40	0,65	0,40	0,20	2,04																																				
H8	High fire exposure	Olea exasperata	Hedge former	1,00	0,50	0,60	0,25	0,12	1,18																																				
H8	High fire exposure	Euclea racemosa	Hedge former	1,00	0,45	0,20	0,05	0,01	0,08																																				
H8	High fire exposure	Robsonodendron	Hedge former	1,00	0,30	0,40	0,15	0,05	0,47																																				
H8	High fire exposure	Olea exasperata	Hedge former	1,00	0,30	0,35	0,25	0,07	0,69																																				
H8	High fire exposure	Olea exasperata	Hedge former	1,00	0,40	0,50	0,35	0,14	1,37																																				
H8	High fire exposure	Euclea racemosa	Hedge former	1,00	0,30	0,40	0,30	0,09	0,94																																				
H8	High fire exposure	Searsia glauca	Hedge former	1,00	0,25	0,70	0,40	0,22	2,20																																				
H8	High fire exposure	Euclea racemosa	Hedge former	1,00	0,55	0,80	0,35	0,22	2,20																																				
H8	High fire exposure	Robsonodendron	Hedge former	1,00	0,40	0,80	0,45	0,28	2,83																																				
H8	High fire exposure	Euclea racemosa	Hedge former	1,00	0,40	0,15	0,10	0,01	0,12																																				
H8	High fire exposure	Robsonodendron	Hedge former	1,00	0,40	0,40	0,25	0,08	0,79																																				
H8	High fire exposure	Olea exasperata	Hedge former	1,00	0,40	0,25	0,15	0,03	0,29																																				
H8	High fire exposure	Robsonodendron	Hedge former	1,00	0,40	0,40	0,30	0,09	0,94																																				
H8	High fire exposure	Osyris compressa	Hedge former	1,00	0,50	0,70	0,55	0,30	3,02																																				
H8	High fire exposure	searsia lucida	Hedge former	1,00	0,35	0,50	0,15	0,06	0,59																																				
H8	High fire exposure	Robsonodendron	Hedge former	1,00	0,40	0,35	0,25	0,07	0,69																																				
H8	High fire exposure	Searsia glauca	Hedge former	1,00	0,40	0,30	0,20	0,05	0,47																																				
H8	High fire exposure	Olea exasperata	Hedge former	1,00	0,30	0,15	0,10	0,01	0,12																																				
H8	High fire exposure	Osyris compressa	Hedge former	1,00	0,50	0,75	0,60	0,35	3,53																																				
H8	High fire exposure	Searsia glauca	Hedge former	1,00	0,40	0,45	0,20	0,07	0,71																																				
H8	High fire exposure	searsia lucida	Hedge former	1,00	0,30	0,25	0,10	0,02	0,20																																				
H8	High fire exposure	Searsia glauca	Hedge former	1,00	0,55	0,60	0,35	0,16	1,65																																				
H8	High fire exposure	Olea exasperata	Hedge former	1,00	0,50	0,40	0,20	0,06	0,63																																				
H8	High fire exposure	Robsonodendron	Hedge former	1,00	0,35	0,70	0,30	0,16	1,65																																				
H8	High fire exposure	Olea exasperata	Hedge former	1,00	0,50	0,40	0,25	0,08	0,79																																				
H8	High fire exposure	Olea exasperata	Hedge former	1,00	0,50	0,30	0,20	0,05	0,47																																				
H8	High fire exposure	Robsonodendron	Hedge former	1,00	0,40	0,40	0,25	0,08	0,79																																				
H8	High fire exposure	Olea exasperata	Hedge former	1,00	0,45	0,20	0,15	0,02	0,24																																				
H8	High fire exposure	Olea exasperata	Hedge former	1,00	0,50	0,35	0,25	0,07	0,69																																				
H8	High fire exposure	Robsonodendron	Hedge former	1,00	0,50	0,35	0,15	0,04	0,41																																				
H8	High fire exposure	Osyris compressa	Hedge former	1,00	0,60	0,90	0,70	0,49	4,95																																				
H8	High fire exposure	Searsia glauca	Hedge former	1,00	0,40	0,20	0,10	0,02	0,16																																				
H9	High fire exposure	Robsonodendron	Hedge former	1,00	0,55	0,60	0,55	0,26	2,59																																				
H9	High fire exposure	Olea exasperata	Hedge former	1,00	0,45	0,50	0,45	0,18	1,77																																				
H9	High fire exposure	Robsonodendron	Hedge former	1,00	0,65	0,75	0,60	0,35	3,53																																				
H9	High fire exposure	Olea exasperata	Hedge former	1,00	0,60	0,40	0,30	0,09	0,94																																				
H9	High fire exposure	Cassine tetragona	Hedge former	1,00	0,45	0,20	0,10	0,02	0,16																																				
H9	High fire exposure	Olea exasperata	Hedge former	1,00	0,50	0,25	0,25	0,05	0,49																																				
H9	High fire exposure	Robsonodendron	Hedge former	1,00	0,40	0,35	0,25	0,07	0,69																																				
H9	High fire exposure	Olea exasperata	Hedge former	1,00	0,55	0,45	0,20	0,07	0,71																																				
H9	High fire exposure	Olea exasperata	Hedge former	1,00	0,55	0,30	0,25	0,06	0,59																																				
H9	High fire exposure	Osyris compressa	Hedge former	1,00	0,60	0,50	0,35	0,14	1,37																																				
H9	High fire exposure	Osyris compressa	Hedge former	1,00	0,60	0,35	0,30	0,08	0,82																																				
H9	High fire exposure	Robsonodendron	Hedge former	1,00	0,50	0,40	0,35	0,11	1,10																																				
H9	High fire exposure	Robsonodendron	Hedge former	1,00	0,50	0,75	0,70	0,41	4,12																																				
H9	High fire exposure	Olea exasperata	Hedge former	1,00	0,50	0,50	0,35	0,14	1,37																																				
H9	High fire exposure	Cassine tetragona	Hedge former	1,00	0,25	0,10	0,05	0,00	0,04																																				
H9	High fire exposure	Euclea racemosa	Hedge former	1,00	0,40	0,15	0,10	0,01	0,12																																				
H9	High fire exposure	Olea exasperata	Hedge former	1,00	0,50	0,60	0,60	0,28	2,83																																				
H9	High fire exposure	Robsonodendron	Hedge former	1,00	0,50	0,35	0,25	0,07	0,69																																				
H9	High fire exposure	Robsonodendron	Hedge former	1,00	0,40	0,45	0,30	0,11	1,06																																				
H9	High fire exposure	Carissa bispinosa 	Hedge former	1,00	0,20	0,25	0,25	0,05	0,49																																				
H9	High fire exposure	Robsonodendron	Hedge former	1,00	0,50	1,30	0,85	0,87	8,67																																				
H9	High fire exposure	Olea exasperata	Hedge former	1,00	0,35	0,15	0,10	0,01	0,12																																				
H9	High fire exposure	Olea exasperata	Hedge former	1,00	0,30	0,20	0,15	0,02	0,24																																				
H9	High fire exposure	Olea exasperata	Hedge former	1,00	0,35	0,15	0,10	0,01	0,12																																				
H9	High fire exposure	Sideroxlyon inerme	Hedge former	1,00	0,35	1,00	0,80	0,63	6,28																																				
H9	High fire exposure	Robsonodendron	Hedge former	1,00	0,35	0,65	0,45	0,23	2,30																																				
H9	High fire exposure	Robsonodendron	Hedge former	1,00	0,55	1,05	0,55	0,45	4,53																																				
H9	High fire exposure	Robsonodendron	Hedge former	1,00	0,60	0,75	0,50	0,29	2,94																																				
H9	High fire exposure	Robsonodendron	Hedge former	1,00	0,55	1,25	0,85	0,83	8,34																																				
H9	High fire exposure	Robsonodendron	Hedge former	1,00	0,55	0,85	0,50	0,33	3,34																																				
H9	High fire exposure	Robsonodendron	Hedge former	1,00	0,50	1,20	0,50	0,47	4,71																																				
H9	High fire exposure	Euclea racemosa	Hedge former	1,00	0,35	0,10	0,05	0,00	0,04																																				
H9	High fire exposure	Robsonodendron	Hedge former	1,00	0,45	0,50	0,30	0,12	1,18																																				
H9	High fire exposure	searsia lucida	Hedge former	1,00	0,30	0,20	0,15	0,02	0,24																																				
H9	High fire exposure	Olea exasperata	Hedge former	1,00	0,50	0,45	0,35	0,12	1,24																																				
H9	High fire exposure	Olea exasperata	Hedge former	1,00	0,40	0,40	0,25	0,08	0,79																																				
H9	High fire exposure	Euclea racemosa	Hedge former	1,00	0,30	0,10	0,05	0,00	0,04																																				
H9	High fire exposure	Robsonodendron	Hedge former	1,00	0,45	1,10	0,70	0,60	6,04																																				
H9	High fire exposure	Olea exasperata	Hedge former	1,00	0,40	0,30	0,20	0,05	0,47																																				
H9	High fire exposure	Olea exasperata	Hedge former	1,00	0,40	0,35	0,20	0,05	0,55																																				
H9	High fire exposure	Osyris compressa	Hedge former	1,00	0,55	0,60	0,30	0,14	1,41																																				
H9	High fire exposure	Osyris compressa	Hedge former	1,00	0,45	0,35	0,25	0,07	0,69																																				
H9	High fire exposure	Robsonodendron	Hedge former	1,00	0,65	0,60	0,55	0,26	2,59																																				
H9	High fire exposure	Robsonodendron	Hedge former	1,00	0,70	0,70	0,30	0,16	1,65																																				
H9	High fire exposure	Osyris compressa	Hedge former	1,00	0,65	0,15	0,05	0,01	0,06																																				
H9	High fire exposure	Olea exasperata	Hedge former	1,00	0,30	0,15	0,05	0,01	0,06																																				
H9	High fire exposure	Robsonodendron	Hedge former	1,00	0,40	0,40	0,25	0,08	0,79																																				
H9	High fire exposure	Robsonodendron	Hedge former	1,00	0,45	0,75	0,45	0,26	2,65																																				
H9	High fire exposure	Robsonodendron	Hedge former	1,00	0,60	0,30	0,15	0,04	0,35																																				
H9	High fire exposure	Osyris compressa	Hedge former	1,00	0,70	0,45	0,30	0,11	1,06																																				
H9	High fire exposure	Olea exasperata	Hedge former	1,00	0,35	0,10	0,05	0,00	0,04																																				
H9	High fire exposure	Robsonodendron	Hedge former	1,00	0,65	0,60	0,30	0,14	1,41																																				
H9	High fire exposure	Olea exasperata	Hedge former	1,00	0,50	0,20	0,15	0,02	0,24																																				
H9	High fire exposure	Robsonodendron	Hedge former	1,00	0,65	0,75	0,60	0,35	3,53																																				
H9	High fire exposure	Euclea racemosa	Hedge former	1,00	0,25	0,05	0,05	0,00	0,02																																				
H9	High fire exposure	Cassine tetragona	Hedge former	1,00	0,30	0,05	0,05	0,00	0,02																																				
H9	High fire exposure	Euclea racemosa	Hedge former	1,00	0,35	0,35	0,10	0,03	0,27																																				
H9	High fire exposure	Osyris compressa	Hedge former	1,00	0,30	0,20	0,10	0,02	0,16																																				
H9	High fire exposure	Robsonodendron	Hedge former	1,00	0,45	0,40	0,25	0,08	0,79																																				
H9	High fire exposure	Cassine tetragona	Hedge former	1,00	0,35	0,20	0,10	0,02	0,16																																				
H9	High fire exposure	Rapanaea giliana 	Hedge former	1,00	0,50	0,15	0,10	0,01	0,12																																				
H9	High fire exposure	Cassine tetragona	Hedge former	1,00	0,25	0,20	0,10	0,02	0,16																																				
H9	High fire exposure	Searsia glauca	Hedge former	1,00	0,45	0,15	0,05	0,01	0,06																																				
H9	High fire exposure	Robsonodendron	Hedge former	1,00	0,60	0,35	0,25	0,07	0,69																																				
H9	High fire exposure	Robsonodendron	Hedge former	1,00	0,55	0,20	0,15	0,02	0,24																																				
H9	High fire exposure	Robsonodendron	Hedge former	1,00	0,55	0,30	0,20	0,05	0,47																																				
H9	High fire exposure	Robsonodendron	Hedge former	1,00	0,50	0,25	0,20	0,04	0,39																																				
H9	High fire exposure	Robsonodendron	Hedge former	1,00	0,60	0,30	0,15	0,04	0,35																																				
H9	High fire exposure	Robsonodendron	Hedge former	1,00	0,55	0,50	0,25	0,10	0,98																																				
H9	High fire exposure	Robsonodendron	Hedge former	1,00	0,70	1,10	1,05	0,91	9,07																																				
H9	High fire exposure	Robsonodendron	Hedge former	1,00	0,55	0,15	0,10	0,01	0,12																																				
H9	High fire exposure	Robsonodendron	Hedge former	1,00	0,50	0,35	0,25	0,07	0,69																																				
H9	High fire exposure	Cassine tetragona	Hedge former	1,00	0,15	0,15	0,05	0,01	0,06																																				
H9	High fire exposure	Cassine tetragona	Hedge former	1,00	0,20	0,05	0,05	0,00	0,02																																				
H9	High fire exposure	Searsia glauca	Hedge former	1,00	0,40	0,40	0,25	0,08	0,79																																				
H9	High fire exposure	Robsonodendron	Hedge former	1,00	0,45	0,80	0,30	0,19	1,88																																				
H9	High fire exposure	Olea exasperata	Hedge former	1,00	0,45	0,50	0,25	0,10	0,98																																				
H10	High fire exposure	Olea exasperata	Hedge former	1,00	0,40	0,70	0,60	0,33	3,30																																				
H10	High fire exposure	Olea exasperata	Hedge former	1,00	0,85	0,80	0,70	0,44	4,40																																				
H10	High fire exposure	Olea exasperata	Hedge former	1,00	1,05	0,70	0,50	0,27	2,75																																				
H10	High fire exposure	Cassine tetragona	Hedge former	1,00	0,30	0,20	0,10	0,02	0,16																																				
H10	High fire exposure	Cassine tetragona	Hedge former	1,00	0,40	0,20	0,10	0,02	0,16																																				
H10	High fire exposure	Robsonodendron	Hedge former	1,00	0,25	0,40	0,15	0,05	0,47																																				
H10	High fire exposure	Olea exasperata	Hedge former	1,00	0,50	0,20	0,10	0,02	0,16																																				
H10	High fire exposure	Maytenus procumbens	Hedge former	1,00	0,30	0,50	0,20	0,08	0,79																																				
H10	High fire exposure	Pterocelastrus tricuspidatus	Hedge former	1,00	0,50	0,35	0,20	0,05	0,55																																				
H10	High fire exposure	Maytenus procumbens	Hedge former	1,00	0,30	0,90	0,35	0,25	2,47																																				
H10	High fire exposure	Searsia glauca	Hedge former	1,00	1,10	0,85	0,40	0,27	2,67																																				
H10	High fire exposure	Olea exasperata	Hedge former	1,00	0,60	0,40	0,25	0,08	0,79																																				
H10	High fire exposure	Maytenus procumbens	Hedge former	1,00	0,20	0,40	0,20	0,06	0,63																																				
H10	High fire exposure	Cassine tetragona	Hedge former	1,00	0,25	0,15	0,05	0,01	0,06																																				
H10	High fire exposure	Cassine tetragona	Hedge former	1,00	0,20	0,20	0,05	0,01	0,08																																				
H10	High fire exposure	Olea exasperata	Hedge former	1,00	0,70	0,50	0,30	0,12	1,18																																				
H10	High fire exposure	Olea exasperata	Hedge former	1,00	0,70	0,30	0,15	0,04	0,35																																				
H10	High fire exposure	Olea exasperata	Hedge former	1,00	0,50	0,35	0,20	0,05	0,55																																				
H10	High fire exposure	Olea exasperata	Hedge former	1,00	0,20	0,10	0,05	0,00	0,04																																				
H10	High fire exposure	Olea exasperata	Hedge former	1,00	1,10	0,60	0,45	0,21	2,12																																				
H10	High fire exposure	Cassine tetragona	Hedge former	1,00	0,35	0,30	0,10	0,02	0,24																																				
H10	High fire exposure	Rapanaea giliana 	Hedge former	1,00	0,15	0,10	0,05	0,00	0,04																																				
H10	High fire exposure	Cassine tetragona	Hedge former	1,00	0,20	0,20	0,10	0,02	0,16																																				
H10	High fire exposure	Cussonia thyrsiflora	Hedge former	1,00	0,50	1,60	0,90	1,13	11,30																																				
H10	High fire exposure	Olea exasperata	Hedge former	1,00	0,90	0,70	0,60	0,33	3,30																																				
H10	High fire exposure	Olea exasperata	Hedge former	1,00	0,60	0,60	0,50	0,24	2,36																																				
H10	High fire exposure	Cassine tetragona	Hedge former	1,00	0,35	0,30	0,20	0,05	0,47																																				
H10	High fire exposure	searsia lucida	Hedge former	1,00	0,30	0,20	0,10	0,02	0,16																																				
H10	High fire exposure	Cassine tetragona	Hedge former	1,00	0,30	0,30	0,15	0,04	0,35																																				
H10	High fire exposure	Olea exasperata	Hedge former	1,00	0,70	0,85	0,60	0,40	4,00																																				
H10	High fire exposure	searsia lucida	Hedge former	1,00	0,40	0,20	0,05	0,01	0,08																																				
H10	High fire exposure	Searsia laevigata	Hedge former	1,00	0,20	0,10	0,05	0,00	0,04																																				
H10	High fire exposure	Olea exasperata	Hedge former	1,00	1,00	0,60	0,45	0,21	2,12																																				
H10	High fire exposure	Olea exasperata	Hedge former	1,00	1,00	0,35	0,30	0,08	0,82																																				
H10	High fire exposure	Olea exasperata	Hedge former	1,00	0,90	0,45	0,35	0,12	1,24																																				
H10	High fire exposure	Olea exasperata	Hedge former	1,00	0,80	0,20	0,15	0,02	0,24																																				
H10	High fire exposure	Olea exasperata	Hedge former	1,00	0,80	0,20	0,10	0,02	0,16																																				
H10	High fire exposure	searsia lucida	Hedge former	1,00	0,50	0,20	0,10	0,02	0,16																																				
H10	High fire exposure	Euclea racemosa	Hedge former	1,00	0,80	0,40	0,25	0,08	0,79																																				
H10	High fire exposure	Cassine tetragona	Hedge former	1,00	0,15	0,10	0,05	0,00	0,04																																				
H10	High fire exposure	Olea exasperata	Hedge former	1,00	0,90	0,45	0,30	0,11	1,06																																				
H10	High fire exposure	searsia lucida	Hedge former	1,00	0,30	1,10	0,60	0,52	5,18																																				
H10	High fire exposure	Cassine tetragona	Hedge former	1,00	0,25	0,30	0,15	0,04	0,35																																				
H10	High fire exposure	Olea exasperata	Hedge former	1,00	1,00	0,70	0,60	0,33	3,30																																				
H10	High fire exposure	Olea exasperata	Hedge former	1,00	0,90	0,80	0,55	0,35	3,45																																				
H10	High fire exposure	Olea exasperata	Hedge former	1,00	0,90	0,55	0,30	0,13	1,30																																				
H10	High fire exposure	Olea exasperata	Hedge former	1,00	0,90	0,90	0,50	0,35	3,53																																				
H10	High fire exposure	Olea exasperata	Hedge former	1,00	0,85	0,80	0,40	0,25	2,51																																				
H10	High fire exposure	Cassine tetragona	Hedge former	1,00	0,80	0,50	0,20	0,08	0,79																																				
H11	High fire exposure	Cassine tetragona	Hedge former	1,00	0,80	0,60	0,20	0,09	0,94																																				
H11	High fire exposure	Olea exasperata	Hedge former	1,00	1,20	1,40	0,80	0,88	8,79																																				
H11	High fire exposure	Olea exasperata	Hedge former	1,00	1,05	0,60	0,50	0,24	2,36																																				
H11	High fire exposure	Cassine tetragona	Hedge former	1,00	0,20	0,10	0,05	0,00	0,04																																				
H11	High fire exposure	Cassine tetragona	Hedge former	1,00	0,20	0,10	0,05	0,00	0,04																																				
H11	High fire exposure	Olea exasperata	Hedge former	1,00	0,90	0,80	0,50	0,31	3,14																																				
H11	High fire exposure	Olea exasperata	Hedge former	1,00	0,90	0,30	0,25	0,06	0,59																																				
H11	High fire exposure	Olea exasperata	Hedge former	1,00	1,30	1,85	1,40	2,03	20,33																																				
H11	High fire exposure	Olea exasperata	Hedge former	1,00	0,90	0,60	0,40	0,19	1,88																																				
H11	High fire exposure	Olea exasperata	Hedge former	1,00	0,90	0,65	0,45	0,23	2,30																																				
H11	High fire exposure	Olea exasperata	Hedge former	1,00	0,90	0,40	0,30	0,09	0,94																																				
H11	High fire exposure	Olea exasperata	Hedge former	1,00	0,95	0,80	0,50	0,31	3,14																																				
H11	High fire exposure	Olea exasperata	Hedge former	1,00	0,80	0,40	0,20	0,06	0,63																																				
H11	High fire exposure	Olea exasperata	Hedge former	1,00	0,80	0,50	0,35	0,14	1,37																																				
H11	High fire exposure	Olea exasperata	Hedge former	1,00	0,90	1,15	0,60	0,54	5,42																																				
H11	High fire exposure	Maytenus procumbens	Hedge former	1,00	0,55	0,60	0,50	0,24	2,36																																				
H11	High fire exposure	Cassine tetragona	Hedge former	1,00	0,60	0,20	0,10	0,02	0,16																																				
H11	High fire exposure	Searsia crenata	Hedge former	1,00	0,70	0,40	0,20	0,06	0,63																																				
H11	High fire exposure	Olea exasperata	Hedge former	1,00	0,90	1,10	1,00	0,86	8,64																																				
H11	High fire exposure	Olea exasperata	Hedge former	1,00	0,80	0,55	0,45	0,19	1,94																																				
H11	High fire exposure	Searsia crenata	Hedge former	1,00	0,70	0,40	0,20	0,06	0,63																																				
H11	High fire exposure	Cassine tetragona	Hedge former	1,00	0,40	0,20	0,10	0,02	0,16																																				
H11	High fire exposure	Olea exasperata	Hedge former	1,00	1,00	0,70	0,40	0,22	2,20																																				
H11	High fire exposure	Olea exasperata	Hedge former	1,00	0,95	0,70	0,60	0,33	3,30																																				
H11	High fire exposure	Maytenus procumbens	Hedge former	1,00	0,60	0,20	0,10	0,02	0,16																																				
H11	High fire exposure	Cassine tetragona	Hedge former	1,00	0,60	0,30	0,15	0,04	0,35																																				
H11	High fire exposure	Cassine tetragona	Hedge former	1,00	0,55	0,15	0,10	0,01	0,12																																				
H11	High fire exposure	Olea exasperata	Hedge former	1,00	0,80	0,65	0,60	0,31	3,06																																				
H11	High fire exposure	Olea exasperata	Hedge former	1,00	0,80	0,30	0,15	0,04	0,35																																				
H11	High fire exposure	Cassine tetragona	Hedge former	1,00	0,60	0,25	0,10	0,02	0,20																																				
H11	High fire exposure	Cassine tetragona	Hedge former	1,00	0,40	0,15	0,10	0,01	0,12																																				
H11	High fire exposure	Searsia crenata	Hedge former	1,00	0,80	0,55	0,35	0,15	1,51																																				
H11	High fire exposure	Robsonodendron	Hedge former	1,00	0,40	1,30	0,60	0,61	6,12																																				
H11	High fire exposure	Searsia crenata	Hedge former	1,00	0,40	0,55	0,60	0,26	2,59																																				
H11	High fire exposure	Searsia crenata	Hedge former	1,00	0,50	0,25	0,15	0,03	0,29																																				
H11	High fire exposure	Searsia crenata	Hedge former	1,00	0,45	0,60	0,25	0,12	1,18																																				
H11	High fire exposure	Osyris compressa	Hedge former	1,00	0,70	0,90	0,70	0,49	4,95																																				
H11	High fire exposure	Searsia crenata	Hedge former	1,00	0,50	0,50	0,20	0,08	0,79																																				
H11	High fire exposure	Cassine tetragona	Hedge former	1,00	0,45	0,20	0,10	0,02	0,16																																				
H11	High fire exposure	Olea exasperata	Hedge former	1,00	0,65	0,25	0,15	0,03	0,29																																				
H11	High fire exposure	Olea exasperata	Hedge former	1,00	0,65	0,60	0,45	0,21	2,12																																				
H11	High fire exposure	Searsia crenata	Hedge former	1,00	0,35	0,60	0,30	0,14	1,41																																				
H11	High fire exposure	Olea exasperata	Hedge former	1,00	1,00	1,00	0,90	0,71	7,07																																				
H11	High fire exposure	Searsia glauca	Hedge former	1,00	0,70	1,20	0,70	0,66	6,59																																				
H11	High fire exposure	Searsia crenata	Hedge former	1,00	0,70	0,65	0,30	0,15	1,53																																				
H11	High fire exposure	Olea exasperata	Hedge former	1,00	0,95	0,65	0,45	0,23	2,30																																				
H11	High fire exposure	Olea exasperata	Hedge former	1,00	0,95	0,65	0,45	0,23	2,30																																				
H11	High fire exposure	Searsia crenata	Hedge former	1,00	0,35	0,30	0,20	0,05	0,47																																				
H11	High fire exposure	Robsonodendron	Hedge former	1,00	0,40	0,70	0,40	0,22	2,20																																				
H11	High fire exposure	Cassine tetragona	Hedge former	1,00	0,35	0,30	0,10	0,02	0,24																																				
H11	High fire exposure	Cassine tetragona	Hedge former	1,00	0,50	0,15	0,10	0,01	0,12																																				
H12	High fire exposure	Olea exasperata	Hedge former	1,00	0,90	0,70	0,45	0,25	2,47																																				
H12	High fire exposure	Scutia myrtina	Hedge former	1,00	0,30	0,60	0,35	0,16	1,65																																				
H12	High fire exposure	Carissa bispinosa 	Hedge former	1,00	0,80	0,40	0,30	0,09	0,94																																				
H12	High fire exposure	Cassine tetragona	Hedge former	1,00	0,20	0,15	0,10	0,01	0,12																																				
H12	High fire exposure	Carissa bispinosa 	Hedge former	1,00	0,70	0,65	0,40	0,20	2,04																																				
H12	High fire exposure	Olea exasperata	Hedge former	1,00	0,90	0,60	0,30	0,14	1,41																																				
H12	High fire exposure	Euclea racemosa	Hedge former	1,00	1,00	0,70	0,50	0,27	2,75																																				
H12	High fire exposure	Euclea racemosa	Hedge former	1,00	1,00	0,40	0,35	0,11	1,10																																				
H12	High fire exposure	Olea exasperata	Hedge former	1,00	1,00	0,90	0,70	0,49	4,95																																				
H12	High fire exposure	Searsia glauca	Hedge former	1,00	1,00	1,30	0,90	0,92	9,18																																				
H12	High fire exposure	Cassine tetragona	Hedge former	1,00	0,35	0,15	0,10	0,01	0,12																																				
H12	High fire exposure	Olea exasperata	Hedge former	1,00	1,00	0,50	0,30	0,12	1,18																																				
H12	High fire exposure	Olea exasperata	Hedge former	1,00	1,00	0,60	0,45	0,21	2,12																																				
H12	High fire exposure	searsia lucida	Hedge former	1,00	0,45	0,50	0,25	0,10	0,98																																				
H12	High fire exposure	Maytenus procumbens	Hedge former	1,00	0,25	0,20	0,15	0,02	0,24																																				
H12	High fire exposure	Olea exasperata	Hedge former	1,00	0,60	0,30	0,15	0,04	0,35																																				
H12	High fire exposure	Maytenus procumbens	Hedge former	1,00	0,60	0,60	0,25	0,12	1,18																																				
H12	High fire exposure	Cassine tetragona	Hedge former	1,00	0,40	0,45	0,20	0,07	0,71																																				
H12	High fire exposure	Euclea racemosa	Hedge former	1,00	0,75	0,80	0,45	0,28	2,83																																				
H12	High fire exposure	Maytenus procumbens	Hedge former	1,00	0,30	0,35	0,20	0,05	0,55																																				
H12	High fire exposure	Olea exasperata	Hedge former	1,00	0,60	0,20	0,10	0,02	0,16																																				
H12	High fire exposure	Olea exasperata	Hedge former	1,00	0,75	0,65	0,50	0,26	2,55																																				
H12	High fire exposure	Cassine tetragona	Hedge former	1,00	0,50	0,30	0,10	0,02	0,24																																				
H12	High fire exposure	Maytenus procumbens	Hedge former	1,00	0,30	0,40	0,10	0,03	0,31																																				
H12	High fire exposure	Cassine tetragona	Hedge former	1,00	0,40	0,25	0,15	0,03	0,29																																				
H12	High fire exposure	Cassine tetragona	Hedge former	1,00	0,30	0,15	0,10	0,01	0,12																																				
H12	High fire exposure	Cassine tetragona	Hedge former	1,00	0,10	0,10	0,05	0,00	0,04																																				
H12	High fire exposure	Olea exasperata	Hedge former	1,00	0,70	0,90	0,70	0,49	4,95																																				
H12	High fire exposure	Olea exasperata	Hedge former	1,00	0,70	0,80	0,40	0,25	2,51																																				
H12	High fire exposure	Cassine tetragona	Hedge former	1,00	0,30	0,05	0,05	0,00	0,02																																				
H12	High fire exposure	Cassine tetragona	Hedge former	1,00	0,40	0,20	0,10	0,02	0,16																																				
H12	High fire exposure	Olea exasperata	Hedge former	1,00	0,65	0,55	0,30	0,13	1,30																																				
H12	High fire exposure	Cassine tetragona	Hedge former	1,00	0,04	0,10	0,05	0,00	0,04																																				
H12	High fire exposure	Cassine tetragona	Hedge former	1,00	0,30	0,20	0,10	0,02	0,16																																				
H12	High fire exposure	Cassine tetragona	Hedge former	1,00	0,20	0,20	0,15	0,02	0,24																																				
H12	High fire exposure	Olea exasperata	Hedge former	1,00	0,50	0,65	0,40	0,20	2,04																																				
H12	High fire exposure	Olea exasperata	Hedge former	1,00	0,60	0,35	0,20	0,05	0,55																																				
H12	High fire exposure	Maytenus procumbens	Hedge former	1,00	0,10	0,45	0,15	0,05	0,53																																				
H12	High fire exposure	Searsia laevigata	Hedge former	1,00	0,10	0,05	0,03	0,00	0,01																																				
H12	High fire exposure	Olea exasperata	Hedge former	1,00	0,60	0,45	0,30	0,11	1,06																																				
H12	High fire exposure	Olea exasperata	Hedge former	1,00	0,70	0,40	0,25	0,08	0,79																																				
H12	High fire exposure	Olea exasperata	Hedge former	1,00	0,60	0,60	0,55	0,26	2,59																																				
H12	High fire exposure	Olea exasperata	Hedge former	1,00	0,55	0,60	0,40	0,19	1,88																																				
H12	High fire exposure	Olea exasperata	Hedge former	1,00	0,60	0,55	0,40	0,17	1,73																																				
H12	High fire exposure	Rapanaea giliana 	Hedge former	1,00	0,50	0,20	0,05	0,01	0,08																																				
H12	High fire exposure	Rapanaea giliana 	Hedge former	1,00	0,15	0,10	0,05	0,00	0,04																																				
H12	High fire exposure	Robsonodendron	Hedge former	1,00	0,30	0,30	0,20	0,05	0,47																																				
H12	High fire exposure	Olea exasperata	Hedge former	1,00	0,55	0,60	0,35	0,16	1,65																																				
H12	High fire exposure	Robsonodendron	Hedge former	1,00	0,40	0,85	0,30	0,20	2,00																																				
H12	High fire exposure	Robsonodendron	Hedge former	1,00	0,30	0,40	0,35	0,11	1,10																																				
H12	High fire exposure	Olea exasperata	Hedge former	1,00	0,60	0,90	0,60	0,42	4,24																																				
H12	High fire exposure	Olea exasperata	Hedge former	1,00	0,50	0,50	0,35	0,14	1,37																																				
H12	High fire exposure	Olea exasperata	Hedge former	1,00	0,70	0,80	0,50	0,31	3,14																																				
H12	High fire exposure	Rapanaea giliana 	Hedge former	1,00	0,50	0,30	0,15	0,04	0,35																																				
H12	High fire exposure	Cassine tetragona	Hedge former	1,00	0,30	0,20	0,10	0,02	0,16																																				
H12	High fire exposure	Robsonodendron	Hedge former	1,00	0,55	0,40	0,35	0,11	1,10																																				
H12	High fire exposure	Searsia glauca	Hedge former	1,00	0,70	1,80	0,90	1,27	12,72																																				
H12	High fire exposure	Euclea racemosa	Hedge former	1,00	0,65	0,45	0,20	0,07	0,71																																				
H12	High fire exposure	Olea exasperata	Hedge former	1,00	0,60	0,40	0,30	0,09	0,94																																				
H13	High fire exposure	Cussonia thyrsiflora	Hedge former	1,00	0,60	0,75	0,60	0,35	3,53																																				
H13	High fire exposure	Cussonia thyrsiflora	Hedge former	1,00	0,40	0,70	0,60	0,33	3,30																																				
H13	High fire exposure	Olea exasperata	Hedge former	1,00	0,55	0,20	0,10	0,02	0,16																																				
H13	High fire exposure	Searsia crenata	Hedge former	1,00	0,30	0,85	0,40	0,27	2,67																																				
H13	High fire exposure	Olea exasperata	Hedge former	1,00	1,20	0,55	0,50	0,22	2,16																																				
H13	High fire exposure	Olea exasperata	Hedge former	1,00	1,20	0,80	0,40	0,25	2,51																																				
H13	High fire exposure	Cassine peragua	Hedge former	1,00	1,00	0,65	0,45	0,23	2,30																																				
H13	High fire exposure	Cussonia thyrsiflora	Hedge former	1,00	1,10	0,45	0,35	0,12	1,24																																				
H13	High fire exposure	Searsia crenata	Hedge former	1,00	1,00	1,00	0,40	0,31	3,14																																				
H13	High fire exposure	Cassine peragua	Hedge former	1,00	0,80	0,55	0,35	0,15	1,51																																				
H13	High fire exposure	Olea exasperata	Hedge former	1,00	1,30	1,20	1,10	1,04	10,36																																				
H13	High fire exposure	Olea exasperata	Hedge former	1,00	1,30	1,40	0,75	0,82	8,24																																				
H13	High fire exposure	Scutia myrtina	Hedge former	1,00	1,20	0,35	0,15	0,04	0,41																																				
H13	High fire exposure	Olea exasperata	Hedge former	1,00	0,90	0,75	0,60	0,35	3,53																																				
H13	High fire exposure	Olea exasperata	Hedge former	1,00	0,95	0,50	0,30	0,12	1,18																																				
H13	High fire exposure	Searsia glauca	Hedge former	1,00	0,55	0,70	0,55	0,30	3,02																																				
H13	High fire exposure	Rapanaea giliana 	Hedge former	1,00	0,30	0,10	0,05	0,00	0,04																																				
H13	High fire exposure	Maytenus procumbens	Hedge former	1,00	0,25	0,25	0,15	0,03	0,29																																				
H13	High fire exposure	Olea exasperata	Hedge former	1,00	0,40	0,20	0,10	0,02	0,16																																				
H13	High fire exposure	Searsia crenata	Hedge former	1,00	0,40	0,20	0,05	0,01	0,08																																				
H13	High fire exposure	Olea exasperata	Hedge former	1,00	0,60	0,20	0,15	0,02	0,24																																				
H13	High fire exposure	Rapanaea giliana 	Hedge former	1,00	0,50	0,10	0,05	0,00	0,04																																				
H13	High fire exposure	Maytenus procumbens	Hedge former	1,00	0,45	0,30	0,15	0,04	0,35																																				
H13	High fire exposure	Searsia glauca	Hedge former	1,00	0,40	0,20	0,10	0,02	0,16																																				
H13	High fire exposure	Sideroxlyon inerme	Hedge former	1,00	0,40	0,20	0,10	0,02	0,16																																				
H13	High fire exposure	Olea exasperata	Hedge former	1,00	0,60	0,30	0,20	0,05	0,47																																				
H13	High fire exposure	Olea exasperata	Hedge former	1,00	0,70	0,30	0,20	0,05	0,47																																				
H13	High fire exposure	Olea exasperata	Hedge former	1,00	1,00	0,70	0,40	0,22	2,20																																				
H13	High fire exposure	Searsia crenata	Hedge former	1,00	0,55	0,25	0,10	0,02	0,20																																				
H13	High fire exposure	Sideroxlyon inerme	Hedge former	1,00	0,40	0,20	0,10	0,02	0,16																																				
H13	High fire exposure	Cassine tetragona	Hedge former	1,00	0,95	0,40	0,20	0,06	0,63																																				
H13	High fire exposure	Maytenus procumbens	Hedge former	1,00	0,80	0,65	0,25	0,13	1,28																																				
H13	High fire exposure	Searsia glauca	Hedge former	1,00	0,60	0,50	0,10	0,04	0,39																																				
H13	High fire exposure	Cassine tetragona	Hedge former	1,00	0,80	0,15	0,10	0,01	0,12																																				
H13	High fire exposure	Olea exasperata	Hedge former	1,00	1,00	0,45	0,25	0,09	0,88																																				
H13	High fire exposure	Cassine tetragona	Hedge former	1,00	0,80	0,25	0,20	0,04	0,39																																				
H13	High fire exposure	Cassine tetragona	Hedge former	1,00	1,10	0,60	0,30	0,14	1,41																																				
H13	High fire exposure	Cassine tetragona	Hedge former	1,00	0,90	0,70	0,25	0,14	1,37																																				
H13	High fire exposure	searsia lucida	Hedge former	1,00	0,95	0,55	0,20	0,09	0,86																																				
H13	High fire exposure	Robsonodendron	Hedge former	1,00	1,10	0,90	0,60	0,42	4,24																																				
H13	High fire exposure	Olea exasperata	Hedge former	1,00	1,10	0,80	0,45	0,28	2,83																																				
H13	High fire exposure	Searsia glauca	Hedge former	1,00	0,90	0,30	0,20	0,05	0,47																																				
H13	High fire exposure	Olea exasperata	Hedge former	1,00	1,10	0,65	0,35	0,18	1,79																																				
H13	High fire exposure	Euclea racemosa	Hedge former	1,00	1,05	0,35	0,20	0,05	0,55																																				
H13	High fire exposure	Olea exasperata	Hedge former	1,00	1,15	0,60	0,30	0,14	1,41																																				
H13	High fire exposure	Maytenus procumbens	Hedge former	1,00	0,30	0,40	0,20	0,06	0,63																																				
H13	High fire exposure	Searsia glauca	Hedge former	1,00	0,50	1,20	0,70	0,66	6,59																																				
H13	High fire exposure	Maytenus procumbens	Hedge former	1,00	0,40	0,70	0,25	0,14	1,37																																				
H13	High fire exposure	Maytenus procumbens	Hedge former	1,00	0,30	0,50	0,25	0,10	0,98																																				
H13	High fire exposure	searsia lucida	Hedge former	1,00	0,30	0,25	0,15	0,03	0,29																																				
H13	High fire exposure	searsia lucida	Hedge former	1,00	0,25	0,10	0,05	0,00	0,04																																				
H13	High fire exposure	Olea exasperata	Hedge former	1,00	0,40	0,40	0,30	0,09	0,94																																				
H13	High fire exposure	searsia lucida	Hedge former	1,00	0,35	0,50	0,45	0,18	1,77																																				
H13	High fire exposure	Searsia glauca	Hedge former	1,00	0,60	0,25	0,15	0,03	0,29																																				
H13	High fire exposure	searsia lucida	Hedge former	1,00	0,40	0,30	0,20	0,05	0,47																																				
H13	High fire exposure	Robsonodendron	Hedge former	1,00	0,25	0,15	0,10	0,01	0,12																																				
H13	High fire exposure	Olea exasperata	Hedge former	1,00	0,35	0,45	0,20	0,07	0,71																																				
H14	High fire exposure	Olea exasperata	Hedge former	1,00	1,20	1,30	0,80	0,82	8,16																																				
H14	High fire exposure	searsia lucida	Hedge former	1,00	0,40	0,90	0,70	0,49	4,95																																				
H14	High fire exposure	Olea exasperata	Hedge former	1,00	0,60	0,45	0,30	0,11	1,06																																				
H14	High fire exposure	searsia lucida	Hedge former	1,00	0,50	0,70	0,50	0,27	2,75																																				
H14	High fire exposure	Carissa bispinosa 	Hedge former	1,00	0,50	0,40	0,35	0,11	1,10																																				
H14	High fire exposure	Cassine tetragona	Hedge former	1,00	0,50	0,30	0,10	0,02	0,24																																				
H14	High fire exposure	Olea exasperata	Hedge former	1,00	1,20	1,00	0,40	0,31	3,14																																				
H14	High fire exposure	Olea exasperata	Hedge former	1,00	1,20	1,10	0,75	0,65	6,48																																				
H14	High fire exposure	searsia lucida	Hedge former	1,00	1,10	1,00	0,65	0,51	5,10																																				
H14	High fire exposure	Olea exasperata	Hedge former	1,00	1,10	0,80	0,75	0,47	4,71																																				
H14	High fire exposure	Euclea racemosa	Hedge former	1,00	1,10	0,35	0,20	0,05	0,55																																				
H14	High fire exposure	Cassine tetragona	Hedge former	1,00	1,00	0,35	0,20	0,05	0,55																																				
H14	High fire exposure	Osyris compressa	Hedge former	1,00	1,00	0,60	0,15	0,07	0,71																																				
H14	High fire exposure	Olea exasperata	Hedge former	1,00	1,20	0,80	0,45	0,28	2,83																																				
H14	High fire exposure	Olea exasperata	Hedge former	1,00	1,00	0,40	0,25	0,08	0,79																																				
H14	High fire exposure	searsia lucida	Hedge former	1,00	1,20	0,40	0,35	0,11	1,10																																				
H14	High fire exposure	Searsia glauca	Hedge former	1,00	0,80	0,15	0,10	0,01	0,12																																				
H14	High fire exposure	Olea exasperata	Hedge former	1,00	1,10	0,50	0,30	0,12	1,18																																				
H14	High fire exposure	Osyris compressa	Hedge former	1,00	1,20	1,20	0,60	0,57	5,65																																				
H14	High fire exposure	searsia lucida	Hedge former	1,00	0,80	0,90	0,70	0,49	4,95																																				
H14	High fire exposure	Olea exasperata	Hedge former	1,00	1,10	0,80	0,60	0,38	3,77																																				
H14	High fire exposure	Olea exasperata	Hedge former	1,00	1,00	0,70	0,65	0,36	3,57																																				
H14	High fire exposure	Cassine tetragona	Hedge former	1,00	0,70	0,15	0,10	0,01	0,12																																				
H14	High fire exposure	Maytenus procumbens	Hedge former	1,00	0,50	0,40	0,10	0,03	0,31																																				
H14	High fire exposure	Olea exasperata	Hedge former	1,00	0,90	0,70	0,60	0,33	3,30																																				
H14	High fire exposure	Cassine tetragona	Hedge former	1,00	0,90	0,20	0,10	0,02	0,16																																				
H14	High fire exposure	Maytenus procumbens	Hedge former	1,00	0,90	0,30	0,20	0,05	0,47																																				
H14	High fire exposure	Olea exasperata	Hedge former	1,00	0,90	1,10	0,55	0,47	4,75																																				
H14	High fire exposure	Olea exasperata	Hedge former	1,00	0,90	0,70	0,50	0,27	2,75																																				
H14	High fire exposure	Olea exasperata	Hedge former	1,00	0,90	0,70	0,50	0,27	2,75																																				
H14	High fire exposure	Cassine tetragona	Hedge former	1,00	0,60	0,30	0,15	0,04	0,35																																				
H14	High fire exposure	Olea exasperata	Hedge former	1,00	1,00	0,85	0,60	0,40	4,00																																				
H14	High fire exposure	Sideroxlyon inerme	Hedge former	1,00	0,35	0,90	0,50	0,35	3,53																																				
H14	High fire exposure	Olea exasperata	Hedge former	1,00	1,05	0,60	0,50	0,24	2,36																																				
H14	High fire exposure	Euclea racemosa	Hedge former	1,00	1,00	0,60	0,45	0,21	2,12																																				
H14	High fire exposure	Olea exasperata	Hedge former	1,00	1,00	0,70	0,65	0,36	3,57																																				
H14	High fire exposure	Maytenus procumbens	Hedge former	1,00	1,00	0,80	0,75	0,47	4,71																																				
H14	High fire exposure	Cassine tetragona	Hedge former	1,00	0,60	0,35	0,15	0,04	0,41																																				
H14	High fire exposure	Olea exasperata	Hedge former	1,00	0,90	0,30	0,20	0,05	0,47																																				
H14	High fire exposure	Olea exasperata	Hedge former	1,00	1,00	0,45	0,35	0,12	1,24																																				
H14	High fire exposure	Olea exasperata	Hedge former	1,00	1,05	0,55	0,25	0,11	1,08																																				
H14	High fire exposure	Cassine tetragona	Hedge former	1,00	0,60	0,20	0,10	0,02	0,16																																				
H14	High fire exposure	Olea exasperata	Hedge former	1,00	0,15	0,15	0,05	0,01	0,06																																				
H14	High fire exposure	Euclea racemosa	Hedge former	1,00	0,30	0,25	0,10	0,02	0,20																																				
H14	High fire exposure	Maytenus procumbens	Hedge former	1,00	0,60	0,80	0,40	0,25	2,51																																				
H14	High fire exposure	Olea exasperata	Hedge former	1,00	0,80	0,40	0,30	0,09	0,94																																				
H14	High fire exposure	Olea exasperata	Hedge former	1,00	1,00	0,75	0,60	0,35	3,53																																				
H14	High fire exposure	Rapanaea giliana 	Hedge former	1,00	1,00	0,25	0,20	0,04	0,39																																				
H14	High fire exposure	Cassine tetragona	Hedge former	1,00	0,90	0,20	0,15	0,02	0,24																																				
H14	High fire exposure	Euclea racemosa	Hedge former	1,00	0,60	0,20	0,15	0,02	0,24																																				
H14	High fire exposure	Olea exasperata	Hedge former	1,00	0,55	0,25	0,15	0,03	0,29																																				
H14	High fire exposure	Euclea racemosa	Hedge former	1,00	1,00	0,45	0,30	0,11	1,06																																				
H14	High fire exposure	searsia lucida	Hedge former	1,00	0,95	0,65	0,25	0,13	1,28																																				
H14	High fire exposure	Euclea racemosa	Hedge former	1,00	0,50	0,20	0,15	0,02	0,24																																				
H14	High fire exposure	Euclea racemosa	Hedge former	1,00	0,35	0,20	0,10	0,02	0,16																																				
H14	High fire exposure	Euclea racemosa	Hedge former	1,00	0,35	0,15	0,10	0,01	0,12																																				
H14	High fire exposure	Olea exasperata	Hedge former	1,00	0,70	0,40	0,30	0,09	0,94																																				
H14	High fire exposure	Euclea racemosa	Hedge former	1,00	0,30	0,30	0,20	0,05	0,47																																				
H14	High fire exposure	Maytenus procumbens	Hedge former	1,00	0,30	0,50	0,20	0,08	0,79																																				
H14	High fire exposure	Maytenus procumbens	Hedge former	1,00	0,30	0,40	0,25	0,08	0,79																																				
H14	High fire exposure	Maytenus procumbens	Hedge former	1,00	0,20	0,25	0,10	0,02	0,20																																				
H14	High fire exposure	Maytenus procumbens	Hedge former	1,00	0,20	0,30	0,10	0,02	0,24																																				
H14	High fire exposure	Olea exasperata	Hedge former	1,00	0,75	0,70	0,50	0,27	2,75																																				
H14	High fire exposure	Euclea racemosa	Hedge former	1,00	0,90	0,70	0,30	0,16	1,65																																				
H15	High fire exposure	Searsia glauca	Hedge former	1,00	1,00	2,70	1,30	2,76	27,55																																				
H15	High fire exposure	Sideroxlyon inerme	Hedge former	1,00	0,80	0,80	0,60	0,38	3,77																																				
H15	High fire exposure	Searsia glauca	Hedge former	1,00	0,30	0,40	0,20	0,06	0,63																																				
H15	High fire exposure	Searsia glauca	Hedge former	1,00	0,30	0,60	0,25	0,12	1,18																																				
H15	High fire exposure	Searsia glauca	Hedge former	1,00	0,25	0,35	0,20	0,05	0,55																																				
H15	High fire exposure	Sideroxlyon inerme	Hedge former	1,00	0,70	1,00	0,60	0,47	4,71																																				
H15	High fire exposure	Carissa bispinosa 	Hedge former	1,00	0,70	0,55	0,40	0,17	1,73																																				
H15	High fire exposure	Sideroxlyon inerme	Hedge former	1,00	0,70	0,90	0,40	0,28	2,83																																				
H15	High fire exposure	Euclea racemosa	Hedge former	1,00	1,00	0,40	0,30	0,09	0,94																																				
H15	High fire exposure	Sideroxlyon inerme	Lateral spreader	1,00	0,60	0,80	0,40	0,25	2,51																																				
H15	High fire exposure	Sideroxlyon inerme	Hedge former	1,00	0,90	0,90	0,70	0,49	4,95																																				
H15	High fire exposure	Sideroxlyon inerme	Hedge former	1,00	0,90	1,20	0,90	0,85	8,48																																				
H15	High fire exposure	Sideroxlyon inerme	Hedge former	1,00	0,50	0,70	0,30	0,16	1,65																																				
H15	High fire exposure	Sideroxlyon inerme	Hedge former	1,00	0,30	0,40	0,25	0,08	0,79																																				
H15	High fire exposure	Sideroxlyon inerme	Hedge former	1,00	0,55	0,60	0,35	0,16	1,65																																				
H15	High fire exposure	Sideroxlyon inerme	Hedge former	1,00	1,00	1,10	1,00	0,86	8,64																																				
H15	High fire exposure	Cassine tetragona	Hedge former	1,00	0,60	0,60	0,40	0,19	1,88																																				
H15	High fire exposure	Sideroxlyon inerme	Hedge former	1,00	0,70	1,80	1,00	1,41	14,13																																				
H15	High fire exposure	Sideroxlyon inerme	Hedge former	1,00	0,90	1,40	1,00	1,10	10,99																																				
H15	High fire exposure	Sideroxlyon inerme	Hedge former	1,00	0,80	0,55	0,40	0,17	1,73																																				
H15	High fire exposure	Cassine tetragona	Hedge former	1,00	0,80	0,45	0,20	0,07	0,71																																				
H15	High fire exposure	Sideroxlyon inerme	Hedge former	1,00	0,55	0,50	0,30	0,12	1,18																																				
H15	High fire exposure	Sideroxlyon inerme	Hedge former	1,00	0,60	0,80	0,35	0,22	2,20																																				
H15	High fire exposure	Cassine tetragona	Hedge former	1,00	0,50	0,20	0,10	0,02	0,16																																				
H16	High fire exposure	Searsia glauca	Hedge former	1,00	0,80	1,20	0,80	0,75	7,54																																				
H16	High fire exposure	Carissa bispinosa 	Hedge former	1,00	1,00	1,10	0,60	0,52	5,18																																				
H16	High fire exposure	Searsia glauca	Hedge former	1,00	0,80	1,20	1,00	0,94	9,42																																				
H16	High fire exposure	Searsia glauca	Hedge former	1,00	0,80	1,90	1,50	2,24	22,37																																				
H16	High fire exposure	Searsia glauca	Hedge former	1,00	0,80	1,10	0,90	0,78	7,77																																				
H16	High fire exposure	Searsia glauca	Hedge former	1,00	0,90	1,70	1,50	2,00	20,02																																				
H16	High fire exposure	Sideroxlyon inerme	Hedge former	1,00	0,90	0,50	0,30	0,12	1,18																																				
H16	High fire exposure	Searsia glauca	Hedge former	1,00	0,90	1,60	1,20	1,51	15,07																																				
H16	High fire exposure	Searsia glauca	Hedge former	1,00	0,80	1,30	1,00	1,02	10,21																																				
H16	High fire exposure	Searsia glauca	Hedge former	1,00	0,85	0,80	0,50	0,31	3,14																																				
H16	High fire exposure	Searsia glauca	Hedge former	1,00	0,85	1,60	1,20	1,51	15,07																																				
H16	High fire exposure	Searsia glauca	Hedge former	1,00	0,80	1,90	1,10	1,64	16,41																																				
H16	High fire exposure	Searsia glauca	Hedge former	1,00	0,80	0,50	0,15	0,06	0,59																																				
H16	High fire exposure	Searsia glauca	Hedge former	1,00	0,75	1,25	1,00	0,98	9,81																																				
H17	High fire exposure	Searsia glauca	Hedge former	1,00	0,60	0,90	0,45	0,32	3,18																																				
H17	High fire exposure	Rapanaea giliana 	Hedge former	1,00	0,30	0,15	0,10	0,01	0,12																																				
H17	High fire exposure	Searsia glauca	Hedge former	1,00	0,80	1,20	0,60	0,57	5,65																																				
H17	High fire exposure	Rapanaea giliana 	Hedge former	1,00	0,50	0,15	0,10	0,01	0,12																																				
H17	High fire exposure	Searsia glauca	Hedge former	1,00	1,00	2,00	1,30	2,04	20,41																																				
H17	High fire exposure	Rapanaea giliana 	Hedge former	1,00	1,05	0,50	0,45	0,18	1,77																																				
H17	High fire exposure	Rapanaea giliana 	Hedge former	1,00	0,80	0,15	0,10	0,01	0,12																																				
H17	High fire exposure	Rapanaea giliana 	Hedge former	1,00	0,90	0,35	0,25	0,07	0,69																																				
H17	High fire exposure	Searsia glauca	Hedge former	1,00	1,10	1,70	1,10	1,47	14,68																																				
H17	High fire exposure	Rapanaea giliana 	Hedge former	1,00	1,10	0,50	0,40	0,16	1,57																																				
H17	High fire exposure	Searsia glauca	Hedge former	1,00	0,90	1,00	0,65	0,51	5,10																																				
H17	High fire exposure	Rapanaea giliana 	Hedge former	1,00	0,40	0,30	0,20	0,05	0,47																																				
H17	High fire exposure	Searsia glauca	Hedge former	1,00	0,50	0,75	0,50	0,29	2,94																																				
H17	High fire exposure	Searsia glauca	Hedge former	1,00	0,95	0,80	0,50	0,31	3,14																																				
H17	High fire exposure	Searsia glauca	Hedge former	1,00	0,80	0,60	0,40	0,19	1,88																																				
H17	High fire exposure	Searsia glauca	Hedge former	1,00	0,50	0,50	0,40	0,16	1,57																																				
H17	High fire exposure	Searsia glauca	Hedge former	1,00	1,00	1,60	1,30	1,63	16,33																																				
H17	High fire exposure	Rapanaea giliana 	Hedge former	1,00	0,85	0,30	0,25	0,06	0,59																																				
H17	High fire exposure	Rapanaea giliana 	Hedge former	1,00	0,40	0,15	0,10	0,01	0,12																																				
H17	High fire exposure	Rapanaea giliana 	Hedge former	1,00	0,70	0,25	0,20	0,04	0,39																																				
H17	High fire exposure	Searsia glauca	Hedge former	1,00	0,50	1,10	0,75	0,65	6,48																																				
H17	High fire exposure	Rapanaea giliana 	Hedge former	1,00	0,70	0,45	0,30	0,11	1,06																																				
H17	High fire exposure	Rapanaea giliana 	Hedge former	1,00	0,40	0,20	0,10	0,02	0,16																																				
H17	High fire exposure	Rapanaea giliana 	Hedge former	1,00	0,50	0,30	0,20	0,05	0,47																																				
H17	High fire exposure	Rapanaea giliana 	Hedge former	1,00	0,35	0,20	0,15	0,02	0,24																																				
H17	High fire exposure	Rapanaea giliana 	Hedge former	1,00	0,50	0,50	0,30	0,12	1,18																																				
H17	High fire exposure	Rapanaea giliana 	Hedge former	1,00	0,65	0,50	0,30	0,12	1,18																																				
H17	High fire exposure	Rapanaea giliana 	Hedge former	1,00	0,40	0,15	0,10	0,01	0,12																																				
H17	High fire exposure	Rapanaea giliana 	Hedge former	1,00	0,50	0,30	0,15	0,04	0,35																																				
H17	High fire exposure	Searsia glauca	Hedge former	1,00	0,70	0,80	0,50	0,31	3,14																																				
H17	High fire exposure	Rapanaea giliana 	Hedge former	1,00	0,60	0,45	0,20	0,07	0,71																																				
H17	High fire exposure	Searsia laevigata	Hedge former	1,00	0,25	0,20	0,10	0,02	0,16																																				
H17	High fire exposure	Searsia laevigata	Hedge former	1,00	0,30	0,15	0,10	0,01	0,12																																				
H17	High fire exposure	Rapanaea giliana 	Hedge former	1,00	0,60	0,20	0,10	0,02	0,16																																				
H17	High fire exposure	Rapanaea giliana 	Hedge former	1,00	0,90	0,50	0,40	0,16	1,57																																				
H17	High fire exposure	Rapanaea giliana 	Hedge former	1,00	0,60	0,30	0,10	0,02	0,24																																				
H17	High fire exposure	Searsia glauca	Hedge former	1,00	0,60	1,00	0,40	0,31	3,14																																				
H17	High fire exposure	Rapanaea giliana 	Hedge former	1,00	0,50	0,20	0,10	0,02	0,16																																				
H17	High fire exposure	Searsia laevigata	Hedge former	1,00	0,40	0,10	0,05	0,00	0,04																																				
H17	High fire exposure	Searsia laevigata	Hedge former	1,00	0,50	0,15	0,10	0,01	0,12																																				
H17	High fire exposure	Searsia glauca	Hedge former	1,00	0,80	1,50	1,00	1,18	11,78																																				
